# Supplementary material for: Cysteine-rich zinc finger proteins and the nuclear factor kappa-B pathway
Source: Front Chem Biol. Author manuscript; Available in PMC 2025 May 22. (PMC12097756; doi:10.3389/fchbi.2024.1503390)
Supplement: Table 1 [file NIHMS2078781-supplement-Table_1.xlsx]

## Sheet: Total ZFs_homo sapiens
Entry	Entry Name	Protein names	Zinc finger
A0AVI4	TM129_HUMAN	E3 ubiquitin-protein ligase TM129 (EC 2.3.2.27) (RING-type E3 ubiquitin transferase TM129)	ZN_FING 285..350; /note="RING-type; degenerate"
A0PJY2	FEZF1_HUMAN	Fez family zinc finger protein 1 (Zinc finger protein 312B)	ZN_FING 260..282; /note="C2H2-type 1"; /evidence="ECO:0000255|PROSITE-ProRule:PRU00042"; ZN_FING 288..310; /note="C2H2-type 2"; /evidence="ECO:0000255|PROSITE-ProRule:PRU00042"; ZN_FING 316..338; /note="C2H2-type 3"; /evidence="ECO:0000255|PROSITE-ProRule:PRU00042"; ZN_FING 344..366; /note="C2H2-type 4"; /evidence="ECO:0000255|PROSITE-ProRule:PRU00042"; ZN_FING 372..394; /note="C2H2-type 5"; /evi…
A1A519	F170A_HUMAN	Protein FAM170A (Zinc finger domain-containing protein) (Zinc finger protein ZNFD)	ZN_FING 228..252; /note="C2H2-type; degenerate"
A2A288	ZC12D_HUMAN	Probable ribonuclease ZC3H12D (EC 3.1.-.-) (MCP-induced protein 4) (Transformed follicular lymphoma) (Zinc finger CCCH domain-containing protein 12D) (p34)	ZN_FING 248..279; /note="C3H1-type"; /evidence="ECO:0000255|PROSITE-ProRule:PRU00723"
A7E2V4	ZSWM8_HUMAN	Zinc finger SWIM domain-containing protein 8	ZN_FING 172..208; /note="SWIM-type"; /evidence="ECO:0000255|PROSITE-ProRule:PRU00325"
A7MCY6	TBKB1_HUMAN	TANK-binding kinase 1-binding protein 1 (TBK1-binding protein 1)	ZN_FING 583..609; /note="UBZ1-type"; /evidence="ECO:0000255|PROSITE-ProRule:PRU01253"
A7XYQ1	SOBP_HUMAN	Sine oculis-binding protein homolog (Jackson circler protein 1)	ZN_FING 142..180; /note="FCS-type 1"; /evidence="ECO:0000255"; ZN_FING 216..256; /note="FCS-type 2"; /evidence="ECO:0000255"
A8K8V0	ZN785_HUMAN	Zinc finger protein 785	ZN_FING 172..194; /note="C2H2-type 1"; /evidence="ECO:0000255|PROSITE-ProRule:PRU00042"; ZN_FING 200..222; /note="C2H2-type 2"; /evidence="ECO:0000255|PROSITE-ProRule:PRU00042"; ZN_FING 228..250; /note="C2H2-type 3"; /evidence="ECO:0000255|PROSITE-ProRule:PRU00042"; ZN_FING 256..278; /note="C2H2-type 4"; /evidence="ECO:0000255|PROSITE-ProRule:PRU00042"; ZN_FING 284..306; /note="C2H2-type 5"; /evi…
A8MQ27	NEU1B_HUMAN	E3 ubiquitin-protein ligase NEURL1B (EC 2.3.2.27) (Neuralized-2) (NEUR2) (Neuralized-like protein 1B) (Neuralized-like protein 3) (RING-type E3 ubiquitin transferase NEURL1B)	ZN_FING 503..543; /note="RING-type"; /evidence="ECO:0000255|PROSITE-ProRule:PRU00175"
A8MW92	P20L1_HUMAN	PHD finger protein 20-like protein 1	ZN_FING 681..729; /note="PHD-type"
B2RTY4	MYO9A_HUMAN	Unconventional myosin-IXa (Unconventional myosin-9a)	ZN_FING 1999..2048; /note="Phorbol-ester/DAG-type 1"; /evidence="ECO:0000255|PROSITE-ProRule:PRU00226"; ZN_FING 2068..2119; /note="Phorbol-ester/DAG-type 2"; /evidence="ECO:0000255|PROSITE-ProRule:PRU00226"
B2RXF5	ZBT42_HUMAN	Zinc finger and BTB domain-containing protein 42	ZN_FING 294..316; /note="C2H2-type 1"; /evidence="ECO:0000255|PROSITE-ProRule:PRU00042"; ZN_FING 334..356; /note="C2H2-type 2"; /evidence="ECO:0000255|PROSITE-ProRule:PRU00042"; ZN_FING 362..384; /note="C2H2-type 3"; /evidence="ECO:0000255|PROSITE-ProRule:PRU00042"; ZN_FING 390..413; /note="C2H2-type 4"; /evidence="ECO:0000255|PROSITE-ProRule:PRU00042"
O00237	RN103_HUMAN	E3 ubiquitin-protein ligase RNF103 (EC 2.3.2.27) (KF-1) (hKF-1) (RING finger protein 103) (RING-type E3 ubiquitin transferase RNF103) (Zinc finger protein 103 homolog) (Zfp-103)	ZN_FING 621..663; /note="RING-type"; /evidence="ECO:0000255|PROSITE-ProRule:PRU00175"
O00463	TRAF5_HUMAN	TNF receptor-associated factor 5 (RING finger protein 84)	ZN_FING 45..85; /note="RING-type"; /evidence="ECO:0000255|PROSITE-ProRule:PRU00175"; ZN_FING 127..181; /note="TRAF-type 1"; /evidence="ECO:0000255|PROSITE-ProRule:PRU00207"; ZN_FING 182..239; /note="TRAF-type 2"; /evidence="ECO:0000255|PROSITE-ProRule:PRU00207"
O00482	NR5A2_HUMAN	Nuclear receptor subfamily 5 group A member 2 (Alpha-1-fetoprotein transcription factor) (B1-binding factor) (hB1F) (CYP7A promoter-binding factor) (Hepatocytic transcription factor) (Liver receptor homolog 1) (LRH-1)	ZN_FING 86..106; /note="NR C4-type"; /evidence="ECO:0000255|PROSITE-ProRule:PRU00407"; ZN_FING 122..146; /note="NR C4-type"; /evidence="ECO:0000255|PROSITE-ProRule:PRU00407"
O00488	ZN593_HUMAN	Zinc finger protein 593 (Zinc finger protein T86)	ZN_FING 61..85; /note="C2H2-type"; /evidence="ECO:0000255|PROSITE-ProRule:PRU00042"
O00623	PEX12_HUMAN	Peroxisome assembly protein 12 (Peroxin-12) (Peroxisome assembly factor 3) (PAF-3)	ZN_FING 304..343; /note="RING-type; degenerate"
O00635	TRI38_HUMAN	E3 ubiquitin-protein ligase TRIM38 (EC 2.3.2.27) (RING finger protein 15) (Tripartite motif-containing protein 38) (Zinc finger protein RoRet)	ZN_FING 16..63; /note="RING-type"; /evidence="ECO:0000255|PROSITE-ProRule:PRU00175"; ZN_FING 88..129; /note="B box-type"; /evidence="ECO:0000255|PROSITE-ProRule:PRU00024"
O14578	CTRO_HUMAN	Citron Rho-interacting kinase (CRIK) (EC 2.7.11.1) (Serine/threonine-protein kinase 21)	ZN_FING 1362..1411; /note="Phorbol-ester/DAG-type"; /evidence="ECO:0000255|PROSITE-ProRule:PRU00226"
O14628	ZN195_HUMAN	Zinc finger protein 195	ZN_FING 244..266; /note="C2H2-type 1"; /evidence="ECO:0000255|PROSITE-ProRule:PRU00042"; ZN_FING 272..294; /note="C2H2-type 2; degenerate"; /evidence="ECO:0000255|PROSITE-ProRule:PRU00042"; ZN_FING 410..432; /note="C2H2-type 3"; /evidence="ECO:0000255|PROSITE-ProRule:PRU00042"; ZN_FING 438..460; /note="C2H2-type 4"; /evidence="ECO:0000255|PROSITE-ProRule:PRU00042"; ZN_FING 466..488; /note="C2H2-t…
O14686	KMT2D_HUMAN	Histone-lysine N-methyltransferase 2D (Lysine N-methyltransferase 2D) (EC 2.1.1.364) (ALL1-related protein) (Myeloid/lymphoid or mixed-lineage leukemia protein 2)	ZN_FING 104..149; /note="C2HC pre-PHD-type 1; degenerate"; /evidence="ECO:0000255|PROSITE-ProRule:PRU01146"; ZN_FING 170..218; /note="PHD-type 1"; /evidence="ECO:0000255|PROSITE-ProRule:PRU01146"; ZN_FING 226..276; /note="PHD-type 2"; /evidence="ECO:0000255|PROSITE-ProRule:PRU00146"; ZN_FING 229..274; /note="RING-type 1; atypical"; /evidence="ECO:0000255|PROSITE-ProRule:PRU00175"; ZN_FING 273..32…
O14771	ZN213_HUMAN	Zinc finger protein 213 (Putative transcription factor CR53) (Zinc finger protein with KRAB and SCAN domains 21)	ZN_FING 317..339; /note="C2H2-type 1"; /evidence="ECO:0000255|PROSITE-ProRule:PRU00042"; ZN_FING 345..367; /note="C2H2-type 2"; /evidence="ECO:0000255|PROSITE-ProRule:PRU00042"; ZN_FING 373..395; /note="C2H2-type 3"; /evidence="ECO:0000255|PROSITE-ProRule:PRU00042"; ZN_FING 401..423; /note="C2H2-type 4"; /evidence="ECO:0000255|PROSITE-ProRule:PRU00042"; ZN_FING 429..451; /note="C2H2-type 5"; /evi…
O14795	UN13B_HUMAN	Protein unc-13 homolog B (Munc13-2) (munc13)	ZN_FING 477..527; /note="Phorbol-ester/DAG-type"; /evidence="ECO:0000255|PROSITE-ProRule:PRU00226"
O14901	KLF11_HUMAN	Krueppel-like factor 11 (Transforming growth factor-beta-inducible early growth response protein 2) (TGFB-inducible early growth response protein 2) (TIEG-2)	ZN_FING 394..418; /note="C2H2-type 1"; /evidence="ECO:0000255|PROSITE-ProRule:PRU00042"; ZN_FING 424..448; /note="C2H2-type 2"; /evidence="ECO:0000255|PROSITE-ProRule:PRU00042"; ZN_FING 454..476; /note="C2H2-type 3"; /evidence="ECO:0000255|PROSITE-ProRule:PRU00042"
O14964	HGS_HUMAN	Hepatocyte growth factor-regulated tyrosine kinase substrate (Hrs) (Protein pp110)	ZN_FING 160..220; /note="FYVE-type"; /evidence="ECO:0000255|PROSITE-ProRule:PRU00091"
O14978	ZN263_HUMAN	Zinc finger protein 263 (Zinc finger protein FPM315) (Zinc finger protein with KRAB and SCAN domains 12)	ZN_FING 378..400; /note="C2H2-type 1"; /evidence="ECO:0000255|PROSITE-ProRule:PRU00042"; ZN_FING 434..456; /note="C2H2-type 2"; /evidence="ECO:0000255|PROSITE-ProRule:PRU00042"; ZN_FING 462..484; /note="C2H2-type 3"; /evidence="ECO:0000255|PROSITE-ProRule:PRU00042"; ZN_FING 490..512; /note="C2H2-type 4"; /evidence="ECO:0000255|PROSITE-ProRule:PRU00042"; ZN_FING 518..540; /note="C2H2-type 5"; /evi…
O15014	ZN609_HUMAN	Zinc finger protein 609	ZN_FING 495..520; /note="C2H2-type"; /evidence="ECO:0000255|PROSITE-ProRule:PRU00042"
O15015	ZN646_HUMAN	Zinc finger protein 646	ZN_FING 8..31; /note="C2H2-type 1"; /evidence="ECO:0000255|PROSITE-ProRule:PRU00042"; ZN_FING 48..70; /note="C2H2-type 2"; /evidence="ECO:0000255|PROSITE-ProRule:PRU00042"; ZN_FING 75..97; /note="C2H2-type 3"; /evidence="ECO:0000255|PROSITE-ProRule:PRU00042"; ZN_FING 239..261; /note="C2H2-type 4"; /evidence="ECO:0000255|PROSITE-ProRule:PRU00042"; ZN_FING 266..288; /note="C2H2-type 5"; /evidence="…
O15060	ZBT39_HUMAN	Zinc finger and BTB domain-containing protein 39	ZN_FING 372..394; /note="C2H2-type 1"; /evidence="ECO:0000255|PROSITE-ProRule:PRU00042"; ZN_FING 400..422; /note="C2H2-type 2; atypical"; /evidence="ECO:0000255|PROSITE-ProRule:PRU00042"; ZN_FING 480..502; /note="C2H2-type 3; atypical"; /evidence="ECO:0000255|PROSITE-ProRule:PRU00042"; ZN_FING 508..530; /note="C2H2-type 4"; /evidence="ECO:0000255|PROSITE-ProRule:PRU00042"; ZN_FING 538..560; /note…
O15062	ZBTB5_HUMAN	Zinc finger and BTB domain-containing protein 5	ZN_FING 613..635; /note="C2H2-type 1"; /evidence="ECO:0000255|PROSITE-ProRule:PRU00042"; ZN_FING 641..664; /note="C2H2-type 2; atypical"; /evidence="ECO:0000255|PROSITE-ProRule:PRU00042"
O15151	MDM4_HUMAN	Protein Mdm4 (Double minute 4 protein) (Mdm2-like p53-binding protein) (Protein Mdmx) (p53-binding protein Mdm4)	ZN_FING 300..329; /note="RanBP2-type"; /evidence="ECO:0000255|PROSITE-ProRule:PRU00322"; ZN_FING 437..478; /note="RING-type"; /evidence="ECO:0000255|PROSITE-ProRule:PRU00175"
O15156	ZBT7B_HUMAN	Zinc finger and BTB domain-containing protein 7B (Krueppel-related zinc finger protein cKrox) (hcKrox) (T-helper-inducing POZ/Krueppel-like factor) (Zinc finger and BTB domain-containing protein 15) (Zinc finger protein 67 homolog) (Zfp-67) (Zinc finger protein 857B) (Zinc finger protein Th-POK)	ZN_FING 346..368; /note="C2H2-type 1"; /evidence="ECO:0000255|PROSITE-ProRule:PRU00042"; ZN_FING 374..396; /note="C2H2-type 2"; /evidence="ECO:0000255|PROSITE-ProRule:PRU00042"; ZN_FING 402..424; /note="C2H2-type 3"; /evidence="ECO:0000255|PROSITE-ProRule:PRU00042"; ZN_FING 430..454; /note="C2H2-type 4; atypical"; /evidence="ECO:0000255|PROSITE-ProRule:PRU00042"
O15164	TIF1A_HUMAN	Transcription intermediary factor 1-alpha (TIF1-alpha) (EC 2.3.2.27) (E3 ubiquitin-protein ligase TRIM24) (RING finger protein 82) (RING-type E3 ubiquitin transferase TIF1-alpha) (Tripartite motif-containing protein 24)	ZN_FING 56..82; /note="RING-type"; /evidence="ECO:0000255|PROSITE-ProRule:PRU00175"; ZN_FING 158..211; /note="B box-type 1"; /evidence="ECO:0000255|PROSITE-ProRule:PRU00024"; ZN_FING 218..259; /note="B box-type 2"; /evidence="ECO:0000255|PROSITE-ProRule:PRU00024"; ZN_FING 826..873; /note="PHD-type"; /evidence="ECO:0000255|PROSITE-ProRule:PRU00146"
O15209	ZBT22_HUMAN	Zinc finger and BTB domain-containing protein 22 (Protein BING1) (Zinc finger and BTB domain-containing protein 22A) (Zinc finger protein 297)	ZN_FING 486..507; /note="C2H2-type 1; atypical"; /evidence="ECO:0000255|PROSITE-ProRule:PRU00042"; ZN_FING 513..535; /note="C2H2-type 2"; /evidence="ECO:0000255|PROSITE-ProRule:PRU00042"; ZN_FING 541..562; /note="C2H2-type 3"; /evidence="ECO:0000255|PROSITE-ProRule:PRU00042"
O15344	TRI18_HUMAN	E3 ubiquitin-protein ligase Midline-1 (EC 2.3.2.27) (Midin) (Putative transcription factor XPRF) (RING finger protein 59) (RING finger protein Midline-1) (RING-type E3 ubiquitin transferase Midline-1) (Tripartite motif-containing protein 18)	ZN_FING 10..60; /note="RING-type"; /evidence="ECO:0000255|PROSITE-ProRule:PRU00175"; ZN_FING 116..165; /note="B box-type 1"; /evidence="ECO:0000255|PROSITE-ProRule:PRU00024"; ZN_FING 172..212; /note="B box-type 2"; /evidence="ECO:0000255|PROSITE-ProRule:PRU00024"
O15391	TYY2_HUMAN	Transcription factor YY2 (Yin and yang 2) (YY-2) (Zinc finger protein 631)	ZN_FING 254..278; /note="C2H2-type 1"; /evidence="ECO:0000255|PROSITE-ProRule:PRU00042"; ZN_FING 283..305; /note="C2H2-type 2"; /evidence="ECO:0000255|PROSITE-ProRule:PRU00042"; ZN_FING 311..335; /note="C2H2-type 3"; /evidence="ECO:0000255|PROSITE-ProRule:PRU00042"; ZN_FING 341..365; /note="C2H2-type 4"; /evidence="ECO:0000255|PROSITE-ProRule:PRU00042"
O15409	FOXP2_HUMAN	Forkhead box protein P2 (CAG repeat protein 44) (Trinucleotide repeat-containing gene 10 protein)	ZN_FING 346..371; /note="C2H2-type"
O15504	NUP42_HUMAN	Nucleoporin NUP42 (NLP-1) (NUP42 homolog) (Nucleoporin hCG1) (Nucleoporin-42) (Nucleoporin-like protein 2)	ZN_FING 1..25; /note="C3H1-type"; /evidence="ECO:0000255|PROSITE-ProRule:PRU00723"
O15535	ZSC9_HUMAN	Zinc finger and SCAN domain-containing protein 9 (Cell proliferation-inducing gene 12 protein) (PRD51) (Zinc finger protein 193)	ZN_FING 254..276; /note="C2H2-type 1"; /evidence="ECO:0000255|PROSITE-ProRule:PRU00042"; ZN_FING 282..304; /note="C2H2-type 2"; /evidence="ECO:0000255|PROSITE-ProRule:PRU00042"; ZN_FING 310..332; /note="C2H2-type 3"; /evidence="ECO:0000255|PROSITE-ProRule:PRU00042"; ZN_FING 338..360; /note="C2H2-type 4"; /evidence="ECO:0000255|PROSITE-ProRule:PRU00042"; ZN_FING 366..388; /note="C2H2-type 5"; /evi…
O15541	R113A_HUMAN	E3 ubiquitin-protein ligase RNF113A (EC 2.3.2.27) (Cwc24 homolog) (RING finger protein 113A) (Zinc finger protein 183)	ZN_FING 196..224; /note="C3H1-type"; /evidence="ECO:0000255|PROSITE-ProRule:PRU00723"; ZN_FING 262..300; /note="RING-type"; /evidence="ECO:0000255|PROSITE-ProRule:PRU00175"
O15553	MEFV_HUMAN	Pyrin (Marenostrin)	ZN_FING 370..412; /note="B box-type"; /evidence="ECO:0000255|PROSITE-ProRule:PRU00024"
O43149	ZZEF1_HUMAN	Zinc finger ZZ-type and EF-hand domain-containing protein 1	ZN_FING 1778..1833; /note="ZZ-type 1"; /evidence="ECO:0000255|PROSITE-ProRule:PRU00228"; ZN_FING 1827..1882; /note="ZZ-type 2"; /evidence="ECO:0000255|PROSITE-ProRule:PRU00228"
O43151	TET3_HUMAN	Methylcytosine dioxygenase TET3 (EC 1.14.11.80)	ZN_FING 50..90; /note="CXXC-type"; /evidence="ECO:0000255|PROSITE-ProRule:PRU00509, ECO:0000269|PubMed:29276034"
O43164	PJA2_HUMAN	E3 ubiquitin-protein ligase Praja-2 (Praja2) (EC 2.3.2.27) (RING finger protein 131) (RING-type E3 ubiquitin transferase Praja-2)	ZN_FING 634..675; /note="RING-type; atypical"; /evidence="ECO:0000255|PROSITE-ProRule:PRU00175"
O43167	ZBT24_HUMAN	Zinc finger and BTB domain-containing protein 24 (Zinc finger protein 450)	ZN_FING 294..316; /note="C2H2-type 1"; /evidence="ECO:0000255|PROSITE-ProRule:PRU00042"; ZN_FING 322..344; /note="C2H2-type 2"; /evidence="ECO:0000255|PROSITE-ProRule:PRU00042"; ZN_FING 350..372; /note="C2H2-type 3"; /evidence="ECO:0000255|PROSITE-ProRule:PRU00042"; ZN_FING 378..400; /note="C2H2-type 4"; /evidence="ECO:0000255|PROSITE-ProRule:PRU00042"; ZN_FING 406..428; /note="C2H2-type 5"; /evi…
O43189	PHF1_HUMAN	PHD finger protein 1 (Protein PHF1) (hPHF1) (Polycomb-like protein 1) (hPCl1)	ZN_FING 87..142; /note="PHD-type 1"; /evidence="ECO:0000255|PROSITE-ProRule:PRU00146"; ZN_FING 186..240; /note="PHD-type 2"; /evidence="ECO:0000255|PROSITE-ProRule:PRU00146"
O43255	SIAH2_HUMAN	E3 ubiquitin-protein ligase SIAH2 (EC 2.3.2.27) (RING-type E3 ubiquitin transferase SIAH2) (Seven in absentia homolog 2) (Siah-2) (hSiah2)	ZN_FING 80..115; /note="RING-type"; /evidence="ECO:0000255|PROSITE-ProRule:PRU00175"; ZN_FING 133..193; /note="SIAH-type"; /evidence="ECO:0000255|PROSITE-ProRule:PRU00455"
O43257	ZNHI1_HUMAN	Zinc finger HIT domain-containing protein 1 (Cyclin-G1-binding protein 1) (Zinc finger protein subfamily 4A member 1) (p18 Hamlet)	ZN_FING 117..149; /note="HIT-type"; /evidence="ECO:0000255|PROSITE-ProRule:PRU00453"
O43296	ZN264_HUMAN	Zinc finger protein 264	ZN_FING 203..225; /note="C2H2-type 1"; /evidence="ECO:0000255|PROSITE-ProRule:PRU00042"; ZN_FING 231..253; /note="C2H2-type 2"; /evidence="ECO:0000255|PROSITE-ProRule:PRU00042"; ZN_FING 259..281; /note="C2H2-type 3"; /evidence="ECO:0000255|PROSITE-ProRule:PRU00042"; ZN_FING 287..309; /note="C2H2-type 4"; /evidence="ECO:0000255|PROSITE-ProRule:PRU00042"; ZN_FING 315..337; /note="C2H2-type 5"; /evi…
O43298	ZBT43_HUMAN	Zinc finger and BTB domain-containing protein 43 (Zinc finger and BTB domain-containing protein 22B) (Zinc finger protein 297B) (ZnF-x)	ZN_FING 373..394; /note="C2H2-type 1; atypical"; /evidence="ECO:0000255|PROSITE-ProRule:PRU00042"; ZN_FING 400..422; /note="C2H2-type 2"; /evidence="ECO:0000255|PROSITE-ProRule:PRU00042"; ZN_FING 428..450; /note="C2H2-type 3; atypical"; /evidence="ECO:0000255|PROSITE-ProRule:PRU00042"
O43309	ZSC12_HUMAN	Zinc finger and SCAN domain-containing protein 12 (Zinc finger protein 305) (Zinc finger protein 96)	ZN_FING 274..296; /note="C2H2-type 1"; /evidence="ECO:0000255|PROSITE-ProRule:PRU00042"; ZN_FING 302..324; /note="C2H2-type 2"; /evidence="ECO:0000255|PROSITE-ProRule:PRU00042"; ZN_FING 330..352; /note="C2H2-type 3"; /evidence="ECO:0000255|PROSITE-ProRule:PRU00042"; ZN_FING 358..380; /note="C2H2-type 4"; /evidence="ECO:0000255|PROSITE-ProRule:PRU00042"; ZN_FING 386..408; /note="C2H2-type 5"; /evi…
O43313	ATMIN_HUMAN	ATM interactor (ATM/ATR-substrate CHK2-interacting zinc finger protein) (ASCIZ) (Zinc finger protein 822)	ZN_FING 84..109; /note="C2H2-type 1"; ZN_FING 165..184; /note="C2H2-type 2; degenerate"
O43374	RASL2_HUMAN	Ras GTPase-activating protein 4 (Calcium-promoted Ras inactivator) (Ras p21 protein activator 4) (RasGAP-activating-like protein 2)	ZN_FING 675..711; /note="Btk-type"; /evidence="ECO:0000255|PROSITE-ProRule:PRU00432"
O43422	P52K_HUMAN	52 kDa repressor of the inhibitor of the protein kinase (p52rIPK) (58 kDa interferon-induced protein kinase-interacting protein) (p58IPK-interacting protein) (Death-associated protein 4) (THAP domain-containing protein 0) (THAP domain-containing protein 12)	ZN_FING 1..86; /note="THAP-type"; /evidence="ECO:0000255|PROSITE-ProRule:PRU00309"
O43439	MTG8R_HUMAN	Protein CBFA2T2 (ETO homologous on chromosome 20) (MTG8-like protein) (MTG8-related protein 1) (Myeloid translocation-related protein 1) (p85)	ZN_FING 507..543; /note="MYND-type"; /evidence="ECO:0000255|PROSITE-ProRule:PRU00134"
O43474	KLF4_HUMAN	Krueppel-like factor 4 (Epithelial zinc finger protein EZF) (Gut-enriched krueppel-like factor)	ZN_FING 430..454; /note="C2H2-type 1"; /evidence="ECO:0000255|PROSITE-ProRule:PRU00042"; ZN_FING 460..484; /note="C2H2-type 2"; /evidence="ECO:0000255|PROSITE-ProRule:PRU00042"; ZN_FING 490..512; /note="C2H2-type 3"; /evidence="ECO:0000255|PROSITE-ProRule:PRU00042"
O43567	RNF13_HUMAN	E3 ubiquitin-protein ligase RNF13 (EC 2.3.2.27) (RING finger protein 13)	ZN_FING 240..282; /note="RING-type; atypical"; /evidence="ECO:0000255|PROSITE-ProRule:PRU00175"
O43593	HAIR_HUMAN	Lysine-specific demethylase hairless (EC 1.14.11.65) ([histone H3]-dimethyl-L-lysine(9) demethylase hairless)	ZN_FING 600..625; /note="C6-type"
O43623	SNAI2_HUMAN	Zinc finger protein SNAI2 (Neural crest transcription factor Slug) (Protein snail homolog 2)	ZN_FING 128..150; /note="C2H2-type 1"; /evidence="ECO:0000255|PROSITE-ProRule:PRU00042"; ZN_FING 159..181; /note="C2H2-type 2"; /evidence="ECO:0000255|PROSITE-ProRule:PRU00042"; ZN_FING 185..207; /note="C2H2-type 3"; /evidence="ECO:0000255|PROSITE-ProRule:PRU00042"; ZN_FING 213..235; /note="C2H2-type 4"; /evidence="ECO:0000255|PROSITE-ProRule:PRU00042"; ZN_FING 241..264; /note="C2H2-type 5; atypi…
O43670	ZN207_HUMAN	BUB3-interacting and GLEBS motif-containing protein ZNF207 (BuGZ) (hBuGZ) (Zinc finger protein 207)	ZN_FING 11..34; /note="C2H2-type 1"; ZN_FING 35..58; /note="C2H2-type 2"
O43823	AKAP8_HUMAN	A-kinase anchor protein 8 (AKAP-8) (A-kinase anchor protein 95 kDa) (AKAP 95)	ZN_FING 392..414; /note="C2H2 AKAP95-type 1"; /evidence="ECO:0000255|PROSITE-ProRule:PRU01140"; ZN_FING 481..504; /note="C2H2 AKAP95-type 2"; /evidence="ECO:0000255|PROSITE-ProRule:PRU01140"
O43829	ZBT14_HUMAN	Zinc finger and BTB domain-containing protein 14 (Zinc finger protein 161 homolog) (Zfp-161) (Zinc finger protein 478) (Zinc finger protein 5 homolog) (ZF5) (Zfp-5) (hZF5)	ZN_FING 277..304; /note="C2H2-type 1"; /evidence="ECO:0000255|PROSITE-ProRule:PRU00042"; ZN_FING 305..332; /note="C2H2-type 2"; /evidence="ECO:0000255|PROSITE-ProRule:PRU00042"; ZN_FING 333..360; /note="C2H2-type 3"; /evidence="ECO:0000255|PROSITE-ProRule:PRU00042"; ZN_FING 361..388; /note="C2H2-type 4"; /evidence="ECO:0000255|PROSITE-ProRule:PRU00042"; ZN_FING 389..417; /note="C2H2-type 5"; /evi…
O43918	AIRE_HUMAN	Autoimmune regulator (Autoimmune polyendocrinopathy candidiasis ectodermal dystrophy protein) (APECED protein)	ZN_FING 296..343; /note="PHD-type 1"; /evidence="ECO:0000255|PROSITE-ProRule:PRU00146"; ZN_FING 434..475; /note="PHD-type 2"; /evidence="ECO:0000255|PROSITE-ProRule:PRU00146"
O60260	PRKN_HUMAN	E3 ubiquitin-protein ligase parkin (Parkin) (EC 2.3.2.31) (Parkin RBR E3 ubiquitin-protein ligase) (Parkinson juvenile disease protein 2) (Parkinson disease protein 2)	ZN_FING 141..225; /note="RING-type 0; atypical"; ZN_FING 238..293; /note="RING-type 1"; /evidence="ECO:0000255|PROSITE-ProRule:PRU01221"; ZN_FING 313..377; /note="IBR-type"; /evidence="ECO:0000255|PROSITE-ProRule:PRU01221"; ZN_FING 418..449; /note="RING-type 2; atypical"; /evidence="ECO:0000255|PROSITE-ProRule:PRU01221"
O60281	ZN292_HUMAN	Zinc finger protein 292	ZN_FING 569..591; /note="C2H2-type 1"; /evidence="ECO:0000255|PROSITE-ProRule:PRU00042"; ZN_FING 681..705; /note="C2H2-type 2"; /evidence="ECO:0000255|PROSITE-ProRule:PRU00042"; ZN_FING 722..744; /note="C2H2-type 3"; /evidence="ECO:0000255|PROSITE-ProRule:PRU00042"; ZN_FING 750..774; /note="C2H2-type 4"; /evidence="ECO:0000255|PROSITE-ProRule:PRU00042"; ZN_FING 779..803; /note="C2H2-type 5"; /evi…
O60284	ST18_HUMAN	Suppression of tumorigenicity 18 protein (Zinc finger protein 387)	ZN_FING 359..402; /note="CCHHC-type 1"; /evidence="ECO:0000255|PROSITE-ProRule:PRU01143"; ZN_FING 403..446; /note="CCHHC-type 2"; /evidence="ECO:0000255|PROSITE-ProRule:PRU01143"; ZN_FING 715..758; /note="CCHHC-type 3"; /evidence="ECO:0000255|PROSITE-ProRule:PRU01143"; ZN_FING 759..802; /note="CCHHC-type 4"; /evidence="ECO:0000255|PROSITE-ProRule:PRU01143"; ZN_FING 807..850; /note="CCHHC-type 5";…
O60291	MGRN1_HUMAN	E3 ubiquitin-protein ligase MGRN1 (EC 2.3.2.27) (Mahogunin RING finger protein 1) (RING finger protein 156) (RING-type E3 ubiquitin transferase MGRN1)	ZN_FING 278..317; /note="RING-type"; /evidence="ECO:0000255|PROSITE-ProRule:PRU00175"
O60293	ZC3H1_HUMAN	Zinc finger C3H1 domain-containing protein (Coiled-coil domain-containing protein 131) (Proline/serine-rich coiled-coil protein 2)	ZN_FING 1185..1206; /note="C3H1-type"
O60304	ZN500_HUMAN	Zinc finger protein 500 (Zinc finger protein with KRAB and SCAN domains 18)	ZN_FING 325..347; /note="C2H2-type 1"; /evidence="ECO:0000255|PROSITE-ProRule:PRU00042"; ZN_FING 353..375; /note="C2H2-type 2"; /evidence="ECO:0000255|PROSITE-ProRule:PRU00042"; ZN_FING 381..403; /note="C2H2-type 3"; /evidence="ECO:0000255|PROSITE-ProRule:PRU00042"; ZN_FING 409..431; /note="C2H2-type 4"; /evidence="ECO:0000255|PROSITE-ProRule:PRU00042"; ZN_FING 437..459; /note="C2H2-type 5"; /evi…
O60315	ZEB2_HUMAN	Zinc finger E-box-binding homeobox 2 (Smad-interacting protein 1) (SMADIP1) (Zinc finger homeobox protein 1b)	ZN_FING 211..234; /note="C2H2-type 1"; /evidence="ECO:0000255|PROSITE-ProRule:PRU00042"; ZN_FING 241..263; /note="C2H2-type 2"; /evidence="ECO:0000255|PROSITE-ProRule:PRU00042"; ZN_FING 282..304; /note="C2H2-type 3"; /evidence="ECO:0000255|PROSITE-ProRule:PRU00042"; ZN_FING 310..334; /note="C2H2-type 4; atypical"; /evidence="ECO:0000255|PROSITE-ProRule:PRU00042"; ZN_FING 581..605; /note="C2H2-typ…
O60337	MARH6_HUMAN	E3 ubiquitin-protein ligase MARCHF6 (EC 2.3.2.27) (Doa10 homolog) (Membrane-associated RING finger protein 6) (Membrane-associated RING-CH protein VI) (MARCH-VI) (Protein TEB-4) (RING finger protein 176) (RING-type E3 ubiquitin transferase MARCHF6)	ZN_FING 1..62; /note="RING-CH-type"; /evidence="ECO:0000255|PROSITE-ProRule:PRU00623"
O60481	ZIC3_HUMAN	Zinc finger protein ZIC 3 (Zinc finger protein 203) (Zinc finger protein of the cerebellum 3)	ZN_FING 251..286; /note="C2H2-type 1; atypical"; /evidence="ECO:0000255|PROSITE-ProRule:PRU00042"; ZN_FING 295..322; /note="C2H2-type 2; atypical"; /evidence="ECO:0000255|PROSITE-ProRule:PRU00042"; ZN_FING 328..352; /note="C2H2-type 3"; /evidence="ECO:0000255|PROSITE-ProRule:PRU00042"; ZN_FING 358..382; /note="C2H2-type 4"; /evidence="ECO:0000255|PROSITE-ProRule:PRU00042"; ZN_FING 388..410; /note…
O60673	REV3L_HUMAN	DNA polymerase zeta catalytic subunit (EC 2.7.7.7) (Protein reversionless 3-like) (REV3-like) (hREV3)	ZN_FING 3042..3057; /note="CysA-type"
O60678	ANM3_HUMAN	Protein arginine N-methyltransferase 3 (EC 2.1.1.319) (Heterogeneous nuclear ribonucleoprotein methyltransferase-like protein 3)	ZN_FING 48..71; /note="C2H2-type"
O60683	PEX10_HUMAN	Peroxisome biogenesis factor 10 (EC 2.3.2.27) (Peroxin-10) (Peroxisomal biogenesis factor 10) (Peroxisome assembly protein 10) (RING finger protein 69)	ZN_FING 273..311; /note="RING-type"; /evidence="ECO:0000255|PROSITE-ProRule:PRU00175"
O60858	TRI13_HUMAN	E3 ubiquitin-protein ligase TRIM13 (EC 2.3.2.27) (B-cell chronic lymphocytic leukemia tumor suppressor Leu5) (Leukemia-associated protein 5) (Putative tumor suppressor RFP2) (RING finger protein 77) (RING-type E3 ubiquitin transferase TRIM13) (Ret finger protein 2) (Tripartite motif-containing protein 13)	ZN_FING 10..58; /note="RING-type"; /evidence="ECO:0000255|PROSITE-ProRule:PRU00175"; ZN_FING 89..131; /note="B box-type"; /evidence="ECO:0000255|PROSITE-ProRule:PRU00024"
O60870	KIN17_HUMAN	DNA/RNA-binding protein KIN17 (Binding to curved DNA) (KIN, antigenic determinant of recA protein homolog)	ZN_FING 28..50; /note="C2H2-type"; /evidence="ECO:0000255"
O60884	DNJA2_HUMAN	DnaJ homolog subfamily A member 2 (Cell cycle progression restoration gene 3 protein) (Dnj3) (Dj3) (HIRA-interacting protein 4) (Renal carcinoma antigen NY-REN-14)	ZN_FING 130..214; /note="CR-type"
O60941	DTNB_HUMAN	Dystrobrevin beta (DTN-B) (Beta-dystrobrevin)	ZN_FING 238..294; /note="ZZ-type"; /evidence="ECO:0000255|PROSITE-ProRule:PRU00228"
O75081	MTG16_HUMAN	Protein CBFA2T3 (MTG8-related protein 2) (Myeloid translocation gene on chromosome 16 protein) (hMTG16) (Zinc finger MYND domain-containing protein 4)	ZN_FING 556..592; /note="MYND-type"; /evidence="ECO:0000255|PROSITE-ProRule:PRU00134"
O75116	ROCK2_HUMAN	Rho-associated protein kinase 2 (EC 2.7.11.1) (Rho kinase 2) (Rho-associated, coiled-coil-containing protein kinase 2) (Rho-associated, coiled-coil-containing protein kinase II) (ROCK-II) (p164 ROCK-2)	ZN_FING 1260..1315; /note="Phorbol-ester/DAG-type"; /evidence="ECO:0000255|PROSITE-ProRule:PRU00226"
O75132	ZBED4_HUMAN	Zinc finger BED domain-containing protein 4	ZN_FING 115..172; /note="BED-type 1"; /evidence="ECO:0000255|PROSITE-ProRule:PRU00027"; ZN_FING 285..342; /note="BED-type 2"; /evidence="ECO:0000255|PROSITE-ProRule:PRU00027"; ZN_FING 456..512; /note="BED-type 3"; /evidence="ECO:0000255|PROSITE-ProRule:PRU00027"; ZN_FING 558..615; /note="BED-type 4"; /evidence="ECO:0000255|PROSITE-ProRule:PRU00027"
O75150	BRE1B_HUMAN	E3 ubiquitin-protein ligase BRE1B (BRE1-B) (EC 2.3.2.27) (95 kDa retinoblastoma-associated protein) (RBP95) (RING finger protein 40) (RING-type E3 ubiquitin transferase BRE1B)	ZN_FING 948..987; /note="RING-type"; /evidence="ECO:0000255|PROSITE-ProRule:PRU00175"
O75151	PHF2_HUMAN	Lysine-specific demethylase PHF2 (EC 1.14.11.-) (GRC5) (PHD finger protein 2)	ZN_FING 5..56; /note="PHD-type"; /evidence="ECO:0000255|PROSITE-ProRule:PRU00146"
O75152	ZC11A_HUMAN	Zinc finger CCCH domain-containing protein 11A	ZN_FING 2..29; /note="C3H1-type 1"; /evidence="ECO:0000255|PROSITE-ProRule:PRU00723"; ZN_FING 31..57; /note="C3H1-type 2"; /evidence="ECO:0000255|PROSITE-ProRule:PRU00723"; ZN_FING 60..86; /note="C3H1-type 3"; /evidence="ECO:0000255|PROSITE-ProRule:PRU00723"
O75164	KDM4A_HUMAN	Lysine-specific demethylase 4A (EC 1.14.11.66) (EC 1.14.11.69) (JmjC domain-containing histone demethylation protein 3A) (Jumonji domain-containing protein 2A) ([histone H3]-trimethyl-L-lysine(36) demethylase 4A) ([histone H3]-trimethyl-L-lysine(9) demethylase 4A)	ZN_FING 709..767; /note="PHD-type 1"; ZN_FING 772..805; /note="C2HC pre-PHD-type"; /evidence="ECO:0000255|PROSITE-ProRule:PRU01146"; ZN_FING 828..885; /note="PHD-type 2"; /evidence="ECO:0000255|PROSITE-ProRule:PRU01146"
O75312	ZPR1_HUMAN	Zinc finger protein ZPR1 (Zinc finger protein 259)	ZN_FING 51..83; /note="C4-type 1"; /evidence="ECO:0000269|PubMed:8650580"; ZN_FING 259..291; /note="C4-type 2"; /evidence="ECO:0000269|PubMed:8650580"
O75362	ZN217_HUMAN	Zinc finger protein 217	ZN_FING 65..88; /note="C2H2-type 1"; /evidence="ECO:0000255|PROSITE-ProRule:PRU00042"; ZN_FING 128..150; /note="C2H2-type 2"; /evidence="ECO:0000255|PROSITE-ProRule:PRU00042"; ZN_FING 156..178; /note="C2H2-type 3"; /evidence="ECO:0000255|PROSITE-ProRule:PRU00042"; ZN_FING 216..238; /note="C2H2-type 4"; /evidence="ECO:0000255|PROSITE-ProRule:PRU00042"; ZN_FING 375..397; /note="C2H2-type 5"; /evide…
O75382	TRIM3_HUMAN	Tripartite motif-containing protein 3 (EC 2.3.2.27) (Brain-expressed RING finger protein) (RING finger protein 22) (RING finger protein 97)	ZN_FING 22..63; /note="RING-type"; /evidence="ECO:0000255|PROSITE-ProRule:PRU00175"; ZN_FING 110..151; /note="B box-type"; /evidence="ECO:0000255|PROSITE-ProRule:PRU00024"
O75398	DEAF1_HUMAN	Deformed epidermal autoregulatory factor 1 homolog (Nuclear DEAF-1-related transcriptional regulator) (NUDR) (Suppressin) (Zinc finger MYND domain-containing protein 5)	ZN_FING 504..540; /note="MYND-type"; /evidence="ECO:0000255|PROSITE-ProRule:PRU00134"
O75446	SAP30_HUMAN	Histone deacetylase complex subunit SAP30 (30 kDa Sin3-associated polypeptide) (Sin3 corepressor complex subunit SAP30) (Sin3-associated polypeptide p30)	ZN_FING 67..115; /note="Atypical"
O75469	NR1I2_HUMAN	Nuclear receptor subfamily 1 group I member 2 (Orphan nuclear receptor PAR1) (Orphan nuclear receptor PXR) (Pregnane X receptor) (Steroid and xenobiotic receptor) (SXR)	ZN_FING 41..61; /note="NR C4-type"; /evidence="ECO:0000255|PROSITE-ProRule:PRU00407"; ZN_FING 77..102; /note="NR C4-type"; /evidence="ECO:0000255|PROSITE-ProRule:PRU00407"
O75478	TAD2A_HUMAN	Transcriptional adapter 2-alpha (Transcriptional adapter 2-like) (ADA2-like protein)	ZN_FING 12..69; /note="ZZ-type"; /evidence="ECO:0000255|PROSITE-ProRule:PRU00228"
O75554	WBP4_HUMAN	WW domain-binding protein 4 (WBP-4) (Formin-binding protein 21) (WW domain-containing-binding protein 4)	ZN_FING 11..42; /note="Matrin-type"; /evidence="ECO:0000255|PROSITE-ProRule:PRU00130"
O75592	MYCB2_HUMAN	E3 ubiquitin-protein ligase MYCBP2 (EC 2.3.2.33) (Myc-binding protein 2) (Protein associated with Myc)	ZN_FING 4428..4479; /note="RING-type; atypical"; /evidence="ECO:0000255|PROSITE-ProRule:PRU00175"
O75626	PRDM1_HUMAN	PR domain zinc finger protein 1 (EC 2.1.1.-) (BLIMP-1) (Beta-interferon gene positive regulatory domain I-binding factor) (PR domain-containing protein 1) (Positive regulatory domain I-binding factor 1) (PRDI-BF1) (PRDI-binding factor 1)	ZN_FING 575..597; /note="C2H2-type 1"; /evidence="ECO:0000255|PROSITE-ProRule:PRU00042"; ZN_FING 603..625; /note="C2H2-type 2"; /evidence="ECO:0000255|PROSITE-ProRule:PRU00042"; ZN_FING 631..653; /note="C2H2-type 3"; /evidence="ECO:0000255|PROSITE-ProRule:PRU00042"; ZN_FING 659..681; /note="C2H2-type 4"; /evidence="ECO:0000255|PROSITE-ProRule:PRU00042"
O75677	RFPL1_HUMAN	Ret finger protein-like 1 (RING finger protein 78)	ZN_FING 40..82; /note="RING-type"; /evidence="ECO:0000255|PROSITE-ProRule:PRU00175"
O75679	RFPL3_HUMAN	Ret finger protein-like 3	ZN_FING 40..82; /note="RING-type"; /evidence="ECO:0000255|PROSITE-ProRule:PRU00175"
O75689	ADAP1_HUMAN	Arf-GAP with dual PH domain-containing protein 1 (Centaurin-alpha-1) (Cnt-a1) (Putative MAPK-activating protein PM25)	ZN_FING 21..44; /note="C4-type"; /evidence="ECO:0000255|PROSITE-ProRule:PRU00288"
O75800	ZMY10_HUMAN	Zinc finger MYND domain-containing protein 10 (Protein BLu)	ZN_FING 394..430; /note="MYND-type"; /evidence="ECO:0000255|PROSITE-ProRule:PRU00134"
O75808	CAN15_HUMAN	Calpain-15 (EC 3.4.22.-) (Small optic lobes homolog)	ZN_FING 3..32; /note="RanBP2-type 1"; /evidence="ECO:0000255|PROSITE-ProRule:PRU00322"; ZN_FING 44..73; /note="RanBP2-type 2"; /evidence="ECO:0000255|PROSITE-ProRule:PRU00322"; ZN_FING 143..172; /note="RanBP2-type 3"; /evidence="ECO:0000255|PROSITE-ProRule:PRU00322"; ZN_FING 338..369; /note="RanBP2-type 4"; /evidence="ECO:0000255|PROSITE-ProRule:PRU00322"; ZN_FING 412..441; /note="RanBP2-type 5";…
O75840	KLF7_HUMAN	Krueppel-like factor 7 (Ubiquitous krueppel-like factor)	ZN_FING 219..243; /note="C2H2-type 1"; /evidence="ECO:0000255|PROSITE-ProRule:PRU00042"; ZN_FING 249..273; /note="C2H2-type 2"; /evidence="ECO:0000255|PROSITE-ProRule:PRU00042"; ZN_FING 279..301; /note="C2H2-type 3"; /evidence="ECO:0000255|PROSITE-ProRule:PRU00042"
O75912	DGKI_HUMAN	Diacylglycerol kinase iota (DAG kinase iota) (DGK-iota) (EC 2.7.1.107)	ZN_FING 177..232; /note="Phorbol-ester/DAG-type 1"; /evidence="ECO:0000255|PROSITE-ProRule:PRU00226"; ZN_FING 250..309; /note="Phorbol-ester/DAG-type 2"; /evidence="ECO:0000255|PROSITE-ProRule:PRU00226"
O75925	PIAS1_HUMAN	E3 SUMO-protein ligase PIAS1 (EC 2.3.2.-) (DEAD/H box-binding protein 1) (E3 SUMO-protein transferase PIAS1) (Gu-binding protein) (GBP) (Protein inhibitor of activated STAT protein 1) (RNA helicase II-binding protein)	ZN_FING 320..405; /note="SP-RING-type"; /evidence="ECO:0000255|PROSITE-ProRule:PRU00452"
O75928	PIAS2_HUMAN	E3 SUMO-protein ligase PIAS2 (EC 2.3.2.-) (Androgen receptor-interacting protein 3) (ARIP3) (DAB2-interacting protein) (DIP) (E3 SUMO-protein transferase PIAS2) (Msx-interacting zinc finger protein) (Miz1) (PIAS-NY protein) (Protein inhibitor of activated STAT x) (Protein inhibitor of activated STAT2)	ZN_FING 331..412; /note="SP-RING-type"; /evidence="ECO:0000255|PROSITE-ProRule:PRU00452"
O76050	NEUL1_HUMAN	E3 ubiquitin-protein ligase NEURL1 (EC 2.3.2.27) (Neuralized-like protein 1A) (h-neu) (h-neuralized 1) (RING finger protein 67) (RING-type E3 ubiquitin transferase NEURL1)	ZN_FING 520..560; /note="RING-type"; /evidence="ECO:0000255|PROSITE-ProRule:PRU00175"
O76064	RNF8_HUMAN	E3 ubiquitin-protein ligase RNF8 (hRNF8) (EC 2.3.2.27) (RING finger protein 8) (RING-type E3 ubiquitin transferase RNF8)	ZN_FING 403..441; /note="RING-type"; /evidence="ECO:0000255|HAMAP-Rule:MF_03067"
O76080	ZFAN5_HUMAN	AN1-type zinc finger protein 5 (Zinc finger A20 domain-containing protein 2) (Zinc finger protein 216)	ZN_FING 8..42; /note="A20-type"; /evidence="ECO:0000255|PROSITE-ProRule:PRU00451"; ZN_FING 148..194; /note="AN1-type"; /evidence="ECO:0000255|PROSITE-ProRule:PRU00449"
O94776	MTA2_HUMAN	Metastasis-associated protein MTA2 (Metastasis-associated 1-like 1) (MTA1-L1 protein) (p53 target protein in deacetylase complex)	ZN_FING 367..394; /note="GATA-type; atypical"
O94806	KPCD3_HUMAN	Serine/threonine-protein kinase D3 (EC 2.7.11.13) (Protein kinase C nu type) (Protein kinase EPK2) (nPKC-nu)	ZN_FING 154..204; /note="Phorbol-ester/DAG-type 1"; /evidence="ECO:0000255|PROSITE-ProRule:PRU00226"; ZN_FING 271..321; /note="Phorbol-ester/DAG-type 2"; /evidence="ECO:0000255|PROSITE-ProRule:PRU00226"
O94822	LTN1_HUMAN	E3 ubiquitin-protein ligase listerin (EC 2.3.2.27) (RING finger protein 160) (RING-type E3 ubiquitin transferase listerin) (Zinc finger protein 294)	ZN_FING 1715..1762; /note="RING-type"; /evidence="ECO:0000255|PROSITE-ProRule:PRU00175"
O94880	PHF14_HUMAN	PHD finger protein 14	ZN_FING 319..380; /note="PHD-type 1"; /evidence="ECO:0000255|PROSITE-ProRule:PRU00146"; ZN_FING 382..415; /note="C2HC pre-PHD-type"; /evidence="ECO:0000255|PROSITE-ProRule:PRU01146"; ZN_FING 439..499; /note="PHD-type 2"; /evidence="ECO:0000255|PROSITE-ProRule:PRU01146"; ZN_FING 725..779; /note="PHD-type 3"; /evidence="ECO:0000255|PROSITE-ProRule:PRU00146"; ZN_FING 868..921; /note="PHD-type 4"; /e…
O94941	RNF37_HUMAN	RING finger protein 37 (EC 2.3.2.27) (RING-type E3 ubiquitin transferase RNF37) (U-box domain-containing protein 5) (UbcM4-interacting protein 5) (hUIP5) (Ubiquitin-conjugating enzyme 7-interacting protein 5)	ZN_FING 483..528; /note="RING-type"; /evidence="ECO:0000255|PROSITE-ProRule:PRU00175"
O94953	KDM4B_HUMAN	Lysine-specific demethylase 4B (EC 1.14.11.66) (JmjC domain-containing histone demethylation protein 3B) (Jumonji domain-containing protein 2B) ([histone H3]-trimethyl-L-lysine(9) demethylase 4B)	ZN_FING 731..789; /note="PHD-type 1"; ZN_FING 794..827; /note="C2HC pre-PHD-type"; /evidence="ECO:0000255|PROSITE-ProRule:PRU01146"; ZN_FING 850..907; /note="PHD-type 2"; /evidence="ECO:0000255|PROSITE-ProRule:PRU01146"
O94966	UBP19_HUMAN	Ubiquitin carboxyl-terminal hydrolase 19 (EC 3.4.19.12) (Deubiquitinating enzyme 19) (Ubiquitin thioesterase 19) (Ubiquitin-specific-processing protease 19) (Zinc finger MYND domain-containing protein 9)	ZN_FING 791..833; /note="MYND-type"; /evidence="ECO:0000255|PROSITE-ProRule:PRU00134"
O94972	TRI37_HUMAN	E3 ubiquitin-protein ligase TRIM37 (EC 2.3.2.27) (Mulibrey nanism protein) (RING-type E3 ubiquitin transferase TRIM37) (Tripartite motif-containing protein 37)	ZN_FING 15..55; /note="RING-type; degenerate"; /evidence="ECO:0000255|PROSITE-ProRule:PRU00175"; ZN_FING 90..132; /note="B box-type"; /evidence="ECO:0000255|PROSITE-ProRule:PRU00024"
O95071	UBR5_HUMAN	E3 ubiquitin-protein ligase UBR5 (EC 2.3.2.26) (E3 ubiquitin-protein ligase, HECT domain-containing 1) (HECT-type E3 ubiquitin transferase UBR5) (Hyperplastic discs protein homolog) (hHYD) (Progestin-induced protein)	ZN_FING 1177..1245; /note="UBR-type"; /evidence="ECO:0000255|PROSITE-ProRule:PRU00508"
O95125	ZN202_HUMAN	Zinc finger protein 202 (Zinc finger protein with KRAB and SCAN domains 10)	ZN_FING 397..419; /note="C2H2-type 1"; /evidence="ECO:0000255|PROSITE-ProRule:PRU00042"; ZN_FING 425..447; /note="C2H2-type 2"; /evidence="ECO:0000255|PROSITE-ProRule:PRU00042"; ZN_FING 481..503; /note="C2H2-type 3"; /evidence="ECO:0000255|PROSITE-ProRule:PRU00042"; ZN_FING 509..531; /note="C2H2-type 4"; /evidence="ECO:0000255|PROSITE-ProRule:PRU00042"; ZN_FING 537..559; /note="C2H2-type 5"; /evi…
O95159	ZFPL1_HUMAN	Zinc finger protein-like 1 (Zinc finger protein MCG4)	ZN_FING 1..43; /note="B box-type; degenerate"; ZN_FING 53..101; /note="RING-type; degenerate"
O95201	RHIT_HUMAN	Transcriptional repressor RHIT (Repressor of heat-inducible transcription) (RhitH) (Zinc finger protein 205) (Zinc finger protein 210)	ZN_FING 308..330; /note="C2H2-type 1"; /evidence="ECO:0000255|PROSITE-ProRule:PRU00042"; ZN_FING 336..358; /note="C2H2-type 2"; /evidence="ECO:0000255|PROSITE-ProRule:PRU00042"; ZN_FING 364..386; /note="C2H2-type 3"; /evidence="ECO:0000255|PROSITE-ProRule:PRU00042"; ZN_FING 392..414; /note="C2H2-type 4"; /evidence="ECO:0000255|PROSITE-ProRule:PRU00042"; ZN_FING 420..442; /note="C2H2-type 5"; /evi…
O95218	ZRAB2_HUMAN	Zinc finger Ran-binding domain-containing protein 2 (Zinc finger protein 265) (Zinc finger, splicing)	ZN_FING 9..40; /note="RanBP2-type 1"; /evidence="ECO:0000255|PROSITE-ProRule:PRU00322"; ZN_FING 65..94; /note="RanBP2-type 2"; /evidence="ECO:0000255|PROSITE-ProRule:PRU00322"
O95251	KAT7_HUMAN	Histone acetyltransferase KAT7 (EC 2.3.1.48) (Histone acetyltransferase binding to ORC1) (Lysine acetyltransferase 7) (MOZ, YBF2/SAS3, SAS2 and TIP60 protein 2) (MYST-2)	ZN_FING 176..219; /note="CCHHC-type"; /evidence="ECO:0000255|PROSITE-ProRule:PRU01143"; ZN_FING 365..390; /note="C2HC MYST-type"; /evidence="ECO:0000255|PROSITE-ProRule:PRU01063"
O95267	GRP1_HUMAN	RAS guanyl-releasing protein 1 (Calcium and DAG-regulated guanine nucleotide exchange factor II) (CalDAG-GEFII) (Ras guanyl-releasing protein)	ZN_FING 541..591; /note="Phorbol-ester/DAG-type"; /evidence="ECO:0000255|PROSITE-ProRule:PRU00226"
O95294	RASL1_HUMAN	RasGAP-activating-like protein 1 (RAS protein activator like 1) (Ras GTPase-activating-like protein)	ZN_FING 674..710; /note="Btk-type"; /evidence="ECO:0000255|PROSITE-ProRule:PRU00432"
O95361	TRI16_HUMAN	Tripartite motif-containing protein 16 (EC 2.3.2.27) (E3 ubiquitin-protein ligase TRIM16) (Estrogen-responsive B box protein)	ZN_FING 72..122; /note="B box-type 1"; /evidence="ECO:0000255|PROSITE-ProRule:PRU00024, ECO:0000269|PubMed:22629402"; ZN_FING 126..165; /note="B box-type 2"; /evidence="ECO:0000255|PROSITE-ProRule:PRU00024, ECO:0000269|PubMed:22629402"
O95365	ZBT7A_HUMAN	Zinc finger and BTB domain-containing protein 7A (Factor binding IST protein 1) (FBI-1) (Factor that binds to inducer of short transcripts protein 1) (HIV-1 1st-binding protein 1) (Leukemia/lymphoma-related factor) (POZ and Krueppel erythroid myeloid ontogenic factor) (POK erythroid myeloid ontogenic factor) (Pokemon) (Pokemon 1) (TTF-I-interacting peptide 21) (TIP21) (Zinc finger protein 857A)	ZN_FING 382..404; /note="C2H2-type 1"; /evidence="ECO:0000255|PROSITE-ProRule:PRU00042"; ZN_FING 410..432; /note="C2H2-type 2"; /evidence="ECO:0000255|PROSITE-ProRule:PRU00042"; ZN_FING 438..460; /note="C2H2-type 3"; /evidence="ECO:0000255|PROSITE-ProRule:PRU00042"; ZN_FING 466..490; /note="C2H2-type 4; atypical"; /evidence="ECO:0000255|PROSITE-ProRule:PRU00042"
O95376	ARI2_HUMAN	E3 ubiquitin-protein ligase ARIH2 (ARI-2) (Protein ariadne-2 homolog) (EC 2.3.2.31) (RING-type E3 ubiquitin transferase ARIH2) (Triad1 protein)	ZN_FING 139..188; /note="RING-type 1"; /evidence="ECO:0000255|PROSITE-ProRule:PRU01221"; ZN_FING 208..270; /note="IBR-type"; /evidence="ECO:0000255|PROSITE-ProRule:PRU01221"; ZN_FING 297..326; /note="RING-type 2; atypical"; /evidence="ECO:0000255|PROSITE-ProRule:PRU01221"
O95391	SLU7_HUMAN	Pre-mRNA-splicing factor SLU7 (hSlu7)	ZN_FING 118..135; /note="CCHC-type"
O95405	ZFYV9_HUMAN	Zinc finger FYVE domain-containing protein 9 (Mothers against decapentaplegic homolog-interacting protein) (Madh-interacting protein) (Novel serine protease) (NSP) (Receptor activation anchor) (hSARA) (Smad anchor for receptor activation)	ZN_FING 699..758; /note="FYVE-type"; /evidence="ECO:0000255|PROSITE-ProRule:PRU00091"
O95409	ZIC2_HUMAN	Zinc finger protein ZIC 2 (Zinc finger protein of the cerebellum 2)	ZN_FING 256..291; /note="C2H2-type 1; atypical"; /evidence="ECO:0000255|PROSITE-ProRule:PRU00042"; ZN_FING 300..327; /note="C2H2-type 2; atypical"; /evidence="ECO:0000255|PROSITE-ProRule:PRU00042"; ZN_FING 333..357; /note="C2H2-type 3"; /evidence="ECO:0000255|PROSITE-ProRule:PRU00042"; ZN_FING 363..387; /note="C2H2-type 4"; /evidence="ECO:0000255|PROSITE-ProRule:PRU00042"; ZN_FING 393..415; /note…
O95600	KLF8_HUMAN	Krueppel-like factor 8 (Basic krueppel-like factor 3) (Zinc finger protein 741)	ZN_FING 274..298; /note="C2H2-type 1"; /evidence="ECO:0000255|PROSITE-ProRule:PRU00042"; ZN_FING 304..328; /note="C2H2-type 2"; /evidence="ECO:0000255|PROSITE-ProRule:PRU00042"; ZN_FING 334..356; /note="C2H2-type 3"; /evidence="ECO:0000255|PROSITE-ProRule:PRU00042"
O95628	CNOT4_HUMAN	CCR4-NOT transcription complex subunit 4 (EC 2.3.2.27) (CCR4-associated factor 4) (E3 ubiquitin-protein ligase CNOT4) (Potential transcriptional repressor NOT4Hp) (RING-type E3 ubiquitin transferase CNOT4)	ZN_FING 14..57; /note="RING-type; degenerate"; /evidence="ECO:0000255|PROSITE-ProRule:PRU00175"; ZN_FING 190..217; /note="C3H1-type"; /evidence="ECO:0000255|PROSITE-ProRule:PRU00723"
O95639	CPSF4_HUMAN	Cleavage and polyadenylation specificity factor subunit 4 (Cleavage and polyadenylation specificity factor 30 kDa subunit) (CPSF 30 kDa subunit) (NS1 effector domain-binding protein 1) (Neb-1) (No arches homolog)	ZN_FING 35..61; /note="C3H1-type 1"; /evidence="ECO:0000255|PROSITE-ProRule:PRU00723"; ZN_FING 62..89; /note="C3H1-type 2"; /evidence="ECO:0000255|PROSITE-ProRule:PRU00723"; ZN_FING 90..117; /note="C3H1-type 3"; /evidence="ECO:0000255|PROSITE-ProRule:PRU00723"; ZN_FING 118..142; /note="C3H1-type 4"; /evidence="ECO:0000255|PROSITE-ProRule:PRU00723"; ZN_FING 143..169; /note="C3H1-type 5"; /evidence…
O95696	BRD1_HUMAN	Bromodomain-containing protein 1 (BR140-like protein) (Bromodomain and PHD finger-containing protein 2)	ZN_FING 214..264; /note="PHD-type 1"; /evidence="ECO:0000255|PROSITE-ProRule:PRU00146"; ZN_FING 268..301; /note="C2HC pre-PHD-type"; /evidence="ECO:0000255|PROSITE-ProRule:PRU01146"; ZN_FING 325..389; /note="PHD-type 2"; /evidence="ECO:0000255|PROSITE-ProRule:PRU01146"
O95714	HERC2_HUMAN	E3 ubiquitin-protein ligase HERC2 (EC 2.3.2.26) (HECT domain and RCC1-like domain-containing protein 2) (HECT-type E3 ubiquitin transferase HERC2)	ZN_FING 2703..2755; /note="ZZ-type"; /evidence="ECO:0000255|PROSITE-ProRule:PRU00228"
O95718	ERR2_HUMAN	Steroid hormone receptor ERR2 (ERR beta-2) (Estrogen receptor-like 2) (Estrogen-related receptor beta) (ERR-beta) (Nuclear receptor subfamily 3 group B member 2)	ZN_FING 103..123; /note="NR C4-type"; /evidence="ECO:0000255|PROSITE-ProRule:PRU00407"; ZN_FING 139..163; /note="NR C4-type"; /evidence="ECO:0000255|PROSITE-ProRule:PRU00407"
O95785	WIZ_HUMAN	Protein Wiz (Widely-interspaced zinc finger-containing protein) (Zinc finger protein 803)	ZN_FING 267..289; /note="C2H2-type 1"; /evidence="ECO:0000255|PROSITE-ProRule:PRU00042"; ZN_FING 304..326; /note="C2H2-type 2"; /evidence="ECO:0000255|PROSITE-ProRule:PRU00042"; ZN_FING 353..375; /note="C2H2-type 3"; /evidence="ECO:0000255|PROSITE-ProRule:PRU00042"; ZN_FING 416..439; /note="C2H2-type 4"; /evidence="ECO:0000255|PROSITE-ProRule:PRU00042"; ZN_FING 701..723; /note="C2H2-type 5"; /evi…
O95789	ZMYM6_HUMAN	Zinc finger MYM-type protein 6 (Transposon-derived Buster2 transposase-like protein) (Zinc finger protein 258)	ZN_FING 113..151; /note="MYM-type 1"; ZN_FING 163..206; /note="MYM-type 2"; ZN_FING 213..248; /note="MYM-type 3"; ZN_FING 296..334; /note="MYM-type 4"; ZN_FING 342..443; /note="MYM-type 5"; ZN_FING 451..485; /note="MYM-type 6"; ZN_FING 492..531; /note="MYM-type 7"; ZN_FING 538..572; /note="MYM-type 8"
O95863	SNAI1_HUMAN	Zinc finger protein SNAI1 (Protein snail homolog 1) (Protein sna)	ZN_FING 154..176; /note="C2H2-type 1"; /evidence="ECO:0000255|PROSITE-ProRule:PRU00042"; ZN_FING 178..202; /note="C2H2-type 2"; /evidence="ECO:0000255|PROSITE-ProRule:PRU00042"; ZN_FING 208..230; /note="C2H2-type 3"; /evidence="ECO:0000255|PROSITE-ProRule:PRU00042"; ZN_FING 236..259; /note="C2H2-type 4; atypical"; /evidence="ECO:0000255|PROSITE-ProRule:PRU00042"
O96006	ZBED1_HUMAN	E3 SUMO-protein ligase ZBED1 (EC 2.3.2.-) (DNA replication-related element-binding factor) (Putative Ac-like transposable element) (Zinc finger BED domain-containing protein 1) (dREF homolog)	ZN_FING 20..78; /note="BED-type"; /evidence="ECO:0000255|PROSITE-ProRule:PRU00027"
O96028	NSD2_HUMAN	Histone-lysine N-methyltransferase NSD2 (EC 2.1.1.357) (Multiple myeloma SET domain-containing protein) (MMSET) (Nuclear SET domain-containing protein 2) (Protein trithorax-5) (Wolf-Hirschhorn syndrome candidate 1 protein)	ZN_FING 667..713; /note="PHD-type 1"; /evidence="ECO:0000255|PROSITE-ProRule:PRU00146"; ZN_FING 714..770; /note="PHD-type 2"; /evidence="ECO:0000255|PROSITE-ProRule:PRU00146"; ZN_FING 831..875; /note="PHD-type 3"; /evidence="ECO:0000255|PROSITE-ProRule:PRU00146"; ZN_FING 1239..1286; /note="PHD-type 4; atypical"; /evidence="ECO:0000255|PROSITE-ProRule:PRU00146"
P03372	ESR1_HUMAN	Estrogen receptor (ER) (ER-alpha) (Estradiol receptor) (Nuclear receptor subfamily 3 group A member 1)	ZN_FING 185..205; /note="NR C4-type"; /evidence="ECO:0000255|PROSITE-ProRule:PRU00407"; ZN_FING 221..245; /note="NR C4-type"; /evidence="ECO:0000255|PROSITE-ProRule:PRU00407"
P04049	RAF1_HUMAN	RAF proto-oncogene serine/threonine-protein kinase (EC 2.7.11.1) (Proto-oncogene c-RAF) (cRaf) (Raf-1)	ZN_FING 138..184; /note="Phorbol-ester/DAG-type"; /evidence="ECO:0000255|PROSITE-ProRule:PRU00226"
P04150	GCR_HUMAN	Glucocorticoid receptor (GR) (Nuclear receptor subfamily 3 group C member 1)	ZN_FING 421..441; /note="NR C4-type"; /evidence="ECO:0000255|PROSITE-ProRule:PRU00407"; ZN_FING 457..476; /note="NR C4-type"; /evidence="ECO:0000255|PROSITE-ProRule:PRU00407"
P05129	KPCG_HUMAN	Protein kinase C gamma type (PKC-gamma) (EC 2.7.11.13)	ZN_FING 35..85; /note="Phorbol-ester/DAG-type 1"; /evidence="ECO:0000255|PROSITE-ProRule:PRU00226"; ZN_FING 100..150; /note="Phorbol-ester/DAG-type 2"; /evidence="ECO:0000255|PROSITE-ProRule:PRU00226"
P05771	KPCB_HUMAN	Protein kinase C beta type (PKC-B) (PKC-beta) (EC 2.7.11.13)	ZN_FING 36..86; /note="Phorbol-ester/DAG-type 1"; /evidence="ECO:0000255|PROSITE-ProRule:PRU00226"; ZN_FING 101..151; /note="Phorbol-ester/DAG-type 2"; /evidence="ECO:0000255|PROSITE-ProRule:PRU00226"
P06401	PRGR_HUMAN	Progesterone receptor (PR) (Nuclear receptor subfamily 3 group C member 3)	ZN_FING 567..587; /note="NR C4-type"; /evidence="ECO:0000255|PROSITE-ProRule:PRU00407"; ZN_FING 603..627; /note="NR C4-type"; /evidence="ECO:0000255|PROSITE-ProRule:PRU00407"
P08047	SP1_HUMAN	Transcription factor Sp1	ZN_FING 626..650; /note="C2H2-type 1"; /evidence="ECO:0000255|PROSITE-ProRule:PRU00042"; ZN_FING 656..680; /note="C2H2-type 2"; /evidence="ECO:0000255|PROSITE-ProRule:PRU00042"; ZN_FING 686..708; /note="C2H2-type 3"; /evidence="ECO:0000255|PROSITE-ProRule:PRU00042"
P08048	ZFY_HUMAN	Zinc finger Y-chromosomal protein	ZN_FING 421..443; /note="C2H2-type 1"; /evidence="ECO:0000255|PROSITE-ProRule:PRU00042"; ZN_FING 452..474; /note="C2H2-type 2; atypical"; /evidence="ECO:0000255|PROSITE-ProRule:PRU00042"; ZN_FING 484..506; /note="C2H2-type 3"; /evidence="ECO:0000255|PROSITE-ProRule:PRU00042"; ZN_FING 515..538; /note="C2H2-type 4"; /evidence="ECO:0000255|PROSITE-ProRule:PRU00042"; ZN_FING 544..566; /note="C2H2-typ…
P08151	GLI1_HUMAN	Zinc finger protein GLI1 (Glioma-associated oncogene) (Oncogene GLI)	ZN_FING 235..260; /note="C2H2-type 1"; /evidence="ECO:0000255|PROSITE-ProRule:PRU00042"; ZN_FING 268..295; /note="C2H2-type 2"; /evidence="ECO:0000255|PROSITE-ProRule:PRU00042"; ZN_FING 301..325; /note="C2H2-type 3"; /evidence="ECO:0000255|PROSITE-ProRule:PRU00042"; ZN_FING 331..356; /note="C2H2-type 4"; /evidence="ECO:0000255|PROSITE-ProRule:PRU00042"; ZN_FING 362..387; /note="C2H2-type 5"; /evi…
P08235	MCR_HUMAN	Mineralocorticoid receptor (MR) (Nuclear receptor subfamily 3 group C member 2)	ZN_FING 603..623; /note="NR C4-type"; /evidence="ECO:0000255|PROSITE-ProRule:PRU00407"; ZN_FING 639..663; /note="NR C4-type"; /evidence="ECO:0000255|PROSITE-ProRule:PRU00407"
P09234	RU1C_HUMAN	U1 small nuclear ribonucleoprotein C (U1 snRNP C) (U1-C) (U1C)	ZN_FING 4..36; /note="Matrin-type"; /evidence="ECO:0000255|HAMAP-Rule:MF_03153"
P09874	PARP1_HUMAN	Poly [ADP-ribose] polymerase 1 (PARP-1) (EC 2.4.2.30) (ADP-ribosyltransferase diphtheria toxin-like 1) (ARTD1) (DNA ADP-ribosyltransferase PARP1) (EC 2.4.2.-) (NAD(+) ADP-ribosyltransferase 1) (ADPRT 1) (Poly[ADP-ribose] synthase 1) (Protein poly-ADP-ribosyltransferase PARP1) (EC 2.4.2.-) [Cleaved into: Poly [ADP-ribose] polymerase 1, processed C-terminus (Poly [ADP-ribose] polymerase 1, 89-kDa f…	ZN_FING 9..93; /note="PARP-type 1"; /evidence="ECO:0000255|PROSITE-ProRule:PRU00264"; ZN_FING 113..203; /note="PARP-type 2"; /evidence="ECO:0000255|PROSITE-ProRule:PRU00264"
P09884	DPOLA_HUMAN	DNA polymerase alpha catalytic subunit (EC 2.7.7.7) (DNA polymerase alpha catalytic subunit p180)	ZN_FING 1283..1318; /note="CysA-type"; /evidence="ECO:0000250|UniProtKB:P15436"
P0C7X2	ZN688_HUMAN	Zinc finger protein 688	ZN_FING 183..205; /note="C2H2-type 1"; /evidence="ECO:0000255|PROSITE-ProRule:PRU00042"; ZN_FING 211..233; /note="C2H2-type 2"; /evidence="ECO:0000255|PROSITE-ProRule:PRU00042"
P10070	GLI2_HUMAN	Zinc finger protein GLI2 (GLI family zinc finger protein 2) (Tax helper protein)	ZN_FING 437..464; /note="C2H2-type 1"; /evidence="ECO:0000255|PROSITE-ProRule:PRU00042"; ZN_FING 475..497; /note="C2H2-type 2; degenerate"; /evidence="ECO:0000255|PROSITE-ProRule:PRU00042"; ZN_FING 503..527; /note="C2H2-type 3"; /evidence="ECO:0000255|PROSITE-ProRule:PRU00042"; ZN_FING 533..558; /note="C2H2-type 4"; /evidence="ECO:0000255|PROSITE-ProRule:PRU00042"; ZN_FING 564..589; /note="C2H2-t…
P10071	GLI3_HUMAN	Transcriptional activator GLI3 (GLI3 form of 190 kDa) (GLI3-190) (GLI3 full-length protein) (GLI3FL) [Cleaved into: Transcriptional repressor GLI3R (GLI3 C-terminally truncated form) (GLI3 form of 83 kDa) (GLI3-83)]	ZN_FING 480..505; /note="C2H2-type 1"; /evidence="ECO:0000255|PROSITE-ProRule:PRU00042"; ZN_FING 513..540; /note="C2H2-type 2"; /evidence="ECO:0000255|PROSITE-ProRule:PRU00042"; ZN_FING 546..570; /note="C2H2-type 3"; /evidence="ECO:0000255|PROSITE-ProRule:PRU00042"; ZN_FING 576..601; /note="C2H2-type 4"; /evidence="ECO:0000255|PROSITE-ProRule:PRU00042"; ZN_FING 607..632; /note="C2H2-type 5"; /evi…
P10073	ZSC22_HUMAN	Zinc finger and SCAN domain-containing protein 22 (Krueppel-related zinc finger protein 2) (Protein HKR2) (Zinc finger protein 50)	ZN_FING 268..290; /note="C2H2-type 1"; /evidence="ECO:0000255|PROSITE-ProRule:PRU00042"; ZN_FING 296..318; /note="C2H2-type 2"; /evidence="ECO:0000255|PROSITE-ProRule:PRU00042"; ZN_FING 324..346; /note="C2H2-type 3"; /evidence="ECO:0000255|PROSITE-ProRule:PRU00042"; ZN_FING 352..374; /note="C2H2-type 4"; /evidence="ECO:0000255|PROSITE-ProRule:PRU00042"; ZN_FING 380..402; /note="C2H2-type 5"; /evi…
P10074	TZAP_HUMAN	Telomere zinc finger-associated protein (TZAP) (Krueppel-related zinc finger protein 3) (hKR3) (Zinc finger and BTB domain-containing protein 48) (Zinc finger protein 855)	ZN_FING 291..313; /note="C2H2-type 1"; /evidence="ECO:0000255|PROSITE-ProRule:PRU00042"; ZN_FING 319..341; /note="C2H2-type 2; degenerate"; /evidence="ECO:0000255|PROSITE-ProRule:PRU00042"; ZN_FING 350..372; /note="C2H2-type 3"; /evidence="ECO:0000255|PROSITE-ProRule:PRU00042"; ZN_FING 378..401; /note="C2H2-type 4"; /evidence="ECO:0000255|PROSITE-ProRule:PRU00042"; ZN_FING 407..430; /note="C2H2-t…
P10275	ANDR_HUMAN	Androgen receptor (Dihydrotestosterone receptor) (Nuclear receptor subfamily 3 group C member 4)	ZN_FING 560..580; /note="NR C4-type"; /evidence="ECO:0000255|PROSITE-ProRule:PRU00407"; ZN_FING 596..620; /note="NR C4-type"; /evidence="ECO:0000255|PROSITE-ProRule:PRU00407"
P10276	RARA_HUMAN	Retinoic acid receptor alpha (RAR-alpha) (Nuclear receptor subfamily 1 group B member 1)	ZN_FING 88..108; /note="NR C4-type"; /evidence="ECO:0000255|PROSITE-ProRule:PRU00407"; ZN_FING 124..148; /note="NR C4-type"; /evidence="ECO:0000255|PROSITE-ProRule:PRU00407"
P10398	ARAF_HUMAN	Serine/threonine-protein kinase A-Raf (EC 2.7.11.1) (Proto-oncogene A-Raf) (Proto-oncogene A-Raf-1) (Proto-oncogene Pks)	ZN_FING 98..144; /note="Phorbol-ester/DAG-type"; /evidence="ECO:0000255|PROSITE-ProRule:PRU00226"
P10588	NR2F6_HUMAN	Nuclear receptor subfamily 2 group F member 6 (V-erbA-related protein 2) (EAR-2)	ZN_FING 56..76; /note="NR C4-type"; /evidence="ECO:0000255|PROSITE-ProRule:PRU00407"; ZN_FING 92..116; /note="NR C4-type"; /evidence="ECO:0000255|PROSITE-ProRule:PRU00407"
P10589	COT1_HUMAN	COUP transcription factor 1 (COUP-TF1) (COUP transcription factor I) (COUP-TF I) (Nuclear receptor subfamily 2 group F member 1) (V-erbA-related protein 3) (EAR-3)	ZN_FING 86..106; /note="NR C4-type"; /evidence="ECO:0000255|PROSITE-ProRule:PRU00407"; ZN_FING 122..146; /note="NR C4-type"; /evidence="ECO:0000255|PROSITE-ProRule:PRU00407"
P10826	RARB_HUMAN	Retinoic acid receptor beta (RAR-beta) (HBV-activated protein) (Nuclear receptor subfamily 1 group B member 2) (RAR-epsilon)	ZN_FING 88..108; /note="NR C4-type"; /evidence="ECO:0000255|PROSITE-ProRule:PRU00407"; ZN_FING 124..148; /note="NR C4-type"; /evidence="ECO:0000255|PROSITE-ProRule:PRU00407"
P10827	THA_HUMAN	Thyroid hormone receptor alpha (Nuclear receptor subfamily 1 group A member 1) (V-erbA-related protein 7) (EAR-7) (c-erbA-1) (c-erbA-alpha)	ZN_FING 53..73; /note="NR C4-type"; /evidence="ECO:0000255|PROSITE-ProRule:PRU00407"; ZN_FING 91..115; /note="NR C4-type"; /evidence="ECO:0000255|PROSITE-ProRule:PRU00407"
P10828	THB_HUMAN	Thyroid hormone receptor beta (Nuclear receptor subfamily 1 group A member 2) (c-erbA-2) (c-erbA-beta)	ZN_FING 107..127; /note="NR C4-type"; /evidence="ECO:0000255|PROSITE-ProRule:PRU00407"; ZN_FING 145..169; /note="NR C4-type"; /evidence="ECO:0000255|PROSITE-ProRule:PRU00407"
P11161	EGR2_HUMAN	E3 SUMO-protein ligase EGR2 (EC 2.3.2.-) (AT591) (E3 SUMO-protein transferase ERG2) (Early growth response protein 2) (EGR-2) (Zinc finger protein Krox-20)	ZN_FING 340..364; /note="C2H2-type 1"; /evidence="ECO:0000255|PROSITE-ProRule:PRU00042"; ZN_FING 370..392; /note="C2H2-type 2"; /evidence="ECO:0000255|PROSITE-ProRule:PRU00042"; ZN_FING 398..420; /note="C2H2-type 3"; /evidence="ECO:0000255|PROSITE-ProRule:PRU00042"
P11473	VDR_HUMAN	Vitamin D3 receptor (VDR) (1,25-dihydroxyvitamin D3 receptor) (Nuclear receptor subfamily 1 group I member 1)	ZN_FING 24..44; /note="NR C4-type"; /evidence="ECO:0000255|PROSITE-ProRule:PRU00407"; ZN_FING 60..84; /note="NR C4-type"; /evidence="ECO:0000255|PROSITE-ProRule:PRU00407"
P11474	ERR1_HUMAN	Steroid hormone receptor ERR1 (Estrogen receptor-like 1) (Estrogen-related receptor alpha) (ERR-alpha) (Nuclear receptor subfamily 3 group B member 1)	ZN_FING 79..99; /note="NR C4-type"; /evidence="ECO:0000255|PROSITE-ProRule:PRU00407"; ZN_FING 115..134; /note="NR C4-type"; /evidence="ECO:0000255|PROSITE-ProRule:PRU00407"
P11532	DMD_HUMAN	Dystrophin	ZN_FING 3308..3364; /note="ZZ-type; degenerate"; /evidence="ECO:0000255|PROSITE-ProRule:PRU00228"
P13056	NR2C1_HUMAN	Nuclear receptor subfamily 2 group C member 1 (Orphan nuclear receptor TR2) (Testicular receptor 2)	ZN_FING 113..133; /note="NR C4-type"; /evidence="ECO:0000255|PROSITE-ProRule:PRU00407"; ZN_FING 149..173; /note="NR C4-type"; /evidence="ECO:0000255|PROSITE-ProRule:PRU00407"
P13631	RARG_HUMAN	Retinoic acid receptor gamma (RAR-gamma) (Nuclear receptor subfamily 1 group B member 3)	ZN_FING 90..110; /note="NR C4-type"; /evidence="ECO:0000255|PROSITE-ProRule:PRU00407"; ZN_FING 126..150; /note="NR C4-type"; /evidence="ECO:0000255|PROSITE-ProRule:PRU00407"
P13682	ZNF35_HUMAN	Zinc finger protein 35 (Zinc finger protein HF.10)	ZN_FING 222..244; /note="C2H2-type 1"; /evidence="ECO:0000255|PROSITE-ProRule:PRU00042"; ZN_FING 250..272; /note="C2H2-type 2"; /evidence="ECO:0000255|PROSITE-ProRule:PRU00042"; ZN_FING 278..300; /note="C2H2-type 3"; /evidence="ECO:0000255|PROSITE-ProRule:PRU00042"; ZN_FING 306..328; /note="C2H2-type 4"; /evidence="ECO:0000255|PROSITE-ProRule:PRU00042"; ZN_FING 334..356; /note="C2H2-type 5"; /evi…
P14373	TRI27_HUMAN	Zinc finger protein RFP (EC 2.3.2.27) (RING finger protein 76) (Ret finger protein) (Tripartite motif-containing protein 27)	ZN_FING 16..57; /note="RING-type"; /evidence="ECO:0000255|PROSITE-ProRule:PRU00175"; ZN_FING 96..127; /note="B box-type"; /evidence="ECO:0000255|PROSITE-ProRule:PRU00024"
P15056	BRAF_HUMAN	Serine/threonine-protein kinase B-raf (EC 2.7.11.1) (Proto-oncogene B-Raf) (p94) (v-Raf murine sarcoma viral oncogene homolog B1)	ZN_FING 234..280; /note="Phorbol-ester/DAG-type"; /evidence="ECO:0000255|PROSITE-ProRule:PRU00226"
P15336	ATF2_HUMAN	Cyclic AMP-dependent transcription factor ATF-2 (cAMP-dependent transcription factor ATF-2) (Activating transcription factor 2) (Cyclic AMP-responsive element-binding protein 2) (CREB-2) (cAMP-responsive element-binding protein 2) (HB16) (cAMP response element-binding protein CRE-BP1)	ZN_FING 25..49; /note="C2H2-type"; /evidence="ECO:0000255|PROSITE-ProRule:PRU00042"
P15498	VAV_HUMAN	Proto-oncogene vav	ZN_FING 515..564; /note="Phorbol-ester/DAG-type"; /evidence="ECO:0000255|PROSITE-ProRule:PRU00226"
P15622	ZN250_HUMAN	Zinc finger protein 250 (Zinc finger protein 647)	ZN_FING 199..221; /note="C2H2-type 1"; /evidence="ECO:0000255|PROSITE-ProRule:PRU00042"; ZN_FING 227..249; /note="C2H2-type 2"; /evidence="ECO:0000255|PROSITE-ProRule:PRU00042"; ZN_FING 255..277; /note="C2H2-type 3"; /evidence="ECO:0000255|PROSITE-ProRule:PRU00042"; ZN_FING 283..305; /note="C2H2-type 4"; /evidence="ECO:0000255|PROSITE-ProRule:PRU00042"; ZN_FING 311..333; /note="C2H2-type 5"; /evi…
P15822	ZEP1_HUMAN	Zinc finger protein 40 (Cirhin interaction protein) (CIRIP) (Gate keeper of apoptosis-activating protein) (GAAP) (Human immunodeficiency virus type I enhancer-binding protein 1) (HIV-EP1) (Major histocompatibility complex-binding protein 1) (MBP-1) (Positive regulatory domain II-binding factor 1) (PRDII-BF1)	ZN_FING 406..428; /note="C2H2-type 1"; /evidence="ECO:0000255|PROSITE-ProRule:PRU00042"; ZN_FING 434..456; /note="C2H2-type 2"; /evidence="ECO:0000255|PROSITE-ProRule:PRU00042"; ZN_FING 956..986; /note="CCHC HIVEP-type"; /evidence="ECO:0000255|PROSITE-ProRule:PRU01154"; ZN_FING 2088..2110; /note="C2H2-type 3"; /evidence="ECO:0000255|PROSITE-ProRule:PRU00042"; ZN_FING 2116..2140; /note="C2H2-type …
P15882	CHIN_HUMAN	N-chimaerin (A-chimaerin) (Alpha-chimerin) (N-chimerin) (NC) (Rho GTPase-activating protein 2)	ZN_FING 205..255; /note="Phorbol-ester/DAG-type"; /evidence="ECO:0000255|PROSITE-ProRule:PRU00226"
P15918	RAG1_HUMAN	V(D)J recombination-activating protein 1 (RAG-1) (RING finger protein 74) [Includes: Endonuclease RAG1 (EC 3.1.-.-); E3 ubiquitin-protein ligase RAG1 (EC 2.3.2.27) (RING-type E3 ubiquitin transferase RAG1)]	ZN_FING 293..332; /note="RING-type"; /evidence="ECO:0000255|PROSITE-ProRule:PRU00175"; ZN_FING 354..383; /note="RAG1-type"; /evidence="ECO:0000255|PROSITE-ProRule:PRU01101"
P15976	GATA1_HUMAN	Erythroid transcription factor (Eryf1) (GATA-binding factor 1) (GATA-1) (GF-1) (NF-E1 DNA-binding protein)	ZN_FING 204..228; /note="GATA-type 1"; /evidence="ECO:0000255|PROSITE-ProRule:PRU00094"; ZN_FING 258..282; /note="GATA-type 2"; /evidence="ECO:0000255|PROSITE-ProRule:PRU00094"
P17010	ZFX_HUMAN	Zinc finger X-chromosomal protein	ZN_FING 425..447; /note="C2H2-type 1"; /evidence="ECO:0000255|PROSITE-ProRule:PRU00042"; ZN_FING 456..478; /note="C2H2-type 2"; /evidence="ECO:0000255|PROSITE-ProRule:PRU00042"; ZN_FING 488..510; /note="C2H2-type 3"; /evidence="ECO:0000255|PROSITE-ProRule:PRU00042"; ZN_FING 519..542; /note="C2H2-type 4"; /evidence="ECO:0000255|PROSITE-ProRule:PRU00042"; ZN_FING 548..570; /note="C2H2-type 5"; /evi…
P17014	ZNF12_HUMAN	Zinc finger protein 12 (Gonadotropin-inducible ovary transcription repressor 3) (GIOT-3) (Zinc finger protein 325) (Zinc finger protein KOX3)	ZN_FING 269..291; /note="C2H2-type 1"; /evidence="ECO:0000255|PROSITE-ProRule:PRU00042"; ZN_FING 297..319; /note="C2H2-type 2"; /evidence="ECO:0000255|PROSITE-ProRule:PRU00042"; ZN_FING 325..347; /note="C2H2-type 3"; /evidence="ECO:0000255|PROSITE-ProRule:PRU00042"; ZN_FING 353..375; /note="C2H2-type 4"; /evidence="ECO:0000255|PROSITE-ProRule:PRU00042"; ZN_FING 381..403; /note="C2H2-type 5"; /evi…
P17020	ZNF16_HUMAN	Zinc finger protein 16 (Zinc finger protein KOX9)	ZN_FING 209..231; /note="C2H2-type 1; degenerate"; /evidence="ECO:0000255|PROSITE-ProRule:PRU00042"; ZN_FING 237..259; /note="C2H2-type 2; degenerate"; /evidence="ECO:0000255|PROSITE-ProRule:PRU00042"; ZN_FING 265..287; /note="C2H2-type 3"; /evidence="ECO:0000255|PROSITE-ProRule:PRU00042"; ZN_FING 293..315; /note="C2H2-type 4"; /evidence="ECO:0000255|PROSITE-ProRule:PRU00042"; ZN_FING 321..343; /…
P17021	ZNF17_HUMAN	Zinc finger protein 17 (Zinc finger protein HPF3) (Zinc finger protein KOX10)	ZN_FING 190..212; /note="C2H2-type 1"; /evidence="ECO:0000255|PROSITE-ProRule:PRU00042"; ZN_FING 218..240; /note="C2H2-type 2"; /evidence="ECO:0000255|PROSITE-ProRule:PRU00042"; ZN_FING 246..268; /note="C2H2-type 3"; /evidence="ECO:0000255|PROSITE-ProRule:PRU00042"; ZN_FING 274..296; /note="C2H2-type 4"; /evidence="ECO:0000255|PROSITE-ProRule:PRU00042"; ZN_FING 302..324; /note="C2H2-type 5"; /evi…
P17022	ZNF18_HUMAN	Zinc finger protein 18 (Heart development-specific gene 1 protein) (Zinc finger protein 535) (Zinc finger protein KOX11) (Zinc finger protein with KRAB and SCAN domains 6)	ZN_FING 408..430; /note="C2H2-type 1"; /evidence="ECO:0000255|PROSITE-ProRule:PRU00042"; ZN_FING 436..458; /note="C2H2-type 2"; /evidence="ECO:0000255|PROSITE-ProRule:PRU00042"; ZN_FING 464..486; /note="C2H2-type 3"; /evidence="ECO:0000255|PROSITE-ProRule:PRU00042"; ZN_FING 492..514; /note="C2H2-type 4"; /evidence="ECO:0000255|PROSITE-ProRule:PRU00042"; ZN_FING 520..542; /note="C2H2-type 5"; /evi…
P17023	ZNF19_HUMAN	Zinc finger protein 19 (Zinc finger protein KOX12)	ZN_FING 161..183; /note="C2H2-type 1"; /evidence="ECO:0000255|PROSITE-ProRule:PRU00042"; ZN_FING 189..211; /note="C2H2-type 2"; /evidence="ECO:0000255|PROSITE-ProRule:PRU00042"; ZN_FING 217..239; /note="C2H2-type 3"; /evidence="ECO:0000255|PROSITE-ProRule:PRU00042"; ZN_FING 245..267; /note="C2H2-type 4"; /evidence="ECO:0000255|PROSITE-ProRule:PRU00042"; ZN_FING 273..295; /note="C2H2-type 5"; /evi…
P17024	ZNF20_HUMAN	Zinc finger protein 20 (Zinc finger protein KOX13)	ZN_FING 103..130; /note="C2H2-type 1; atypical"; /evidence="ECO:0000255|PROSITE-ProRule:PRU00042"; ZN_FING 143..165; /note="C2H2-type 2; degenerate"; /evidence="ECO:0000255|PROSITE-ProRule:PRU00042"; ZN_FING 171..193; /note="C2H2-type 3; degenerate"; /evidence="ECO:0000255|PROSITE-ProRule:PRU00042"; ZN_FING 199..221; /note="C2H2-type 4"; /evidence="ECO:0000255|PROSITE-ProRule:PRU00042"; ZN_FING 2…
P17027	ZNF23_HUMAN	Zinc finger protein 23 (Zinc finger protein 359) (Zinc finger protein 612) (Zinc finger protein KOX16)	ZN_FING 168..190; /note="C2H2-type 1; degenerate"; /evidence="ECO:0000255|PROSITE-ProRule:PRU00042"; ZN_FING 196..218; /note="C2H2-type 2"; /evidence="ECO:0000255|PROSITE-ProRule:PRU00042"; ZN_FING 224..246; /note="C2H2-type 3"; /evidence="ECO:0000255|PROSITE-ProRule:PRU00042"; ZN_FING 252..274; /note="C2H2-type 4"; /evidence="ECO:0000255|PROSITE-ProRule:PRU00042"; ZN_FING 280..302; /note="C2H2-t…
P17028	ZNF24_HUMAN	Zinc finger protein 24 (Retinoic acid suppression protein A) (RSG-A) (Zinc finger and SCAN domain-containing protein 3) (Zinc finger protein 191) (Zinc finger protein KOX17)	ZN_FING 251..273; /note="C2H2-type 1"; /evidence="ECO:0000255|PROSITE-ProRule:PRU00042"; ZN_FING 279..301; /note="C2H2-type 2"; /evidence="ECO:0000255|PROSITE-ProRule:PRU00042"; ZN_FING 307..329; /note="C2H2-type 3"; /evidence="ECO:0000255|PROSITE-ProRule:PRU00042"; ZN_FING 335..357; /note="C2H2-type 4"; /evidence="ECO:0000255|PROSITE-ProRule:PRU00042"
P17036	ZNF3_HUMAN	Zinc finger protein 3 (Zinc finger protein HF.12) (Zinc finger protein HZF3.1) (Zinc finger protein KOX25)	ZN_FING 200..222; /note="C2H2-type 1"; /evidence="ECO:0000255|PROSITE-ProRule:PRU00042"; ZN_FING 228..250; /note="C2H2-type 2"; /evidence="ECO:0000255|PROSITE-ProRule:PRU00042"; ZN_FING 256..278; /note="C2H2-type 3"; /evidence="ECO:0000255|PROSITE-ProRule:PRU00042"; ZN_FING 284..306; /note="C2H2-type 4"; /evidence="ECO:0000255|PROSITE-ProRule:PRU00042"; ZN_FING 312..334; /note="C2H2-type 5"; /evi…
P17040	ZSC20_HUMAN	Zinc finger and SCAN domain-containing protein 20 (Zinc finger protein 31) (Zinc finger protein 360) (Zinc finger protein KOX29)	ZN_FING 710..732; /note="C2H2-type 1"; /evidence="ECO:0000255|PROSITE-ProRule:PRU00042"; ZN_FING 738..760; /note="C2H2-type 2"; /evidence="ECO:0000255|PROSITE-ProRule:PRU00042"; ZN_FING 766..788; /note="C2H2-type 3"; /evidence="ECO:0000255|PROSITE-ProRule:PRU00042"; ZN_FING 794..816; /note="C2H2-type 4"; /evidence="ECO:0000255|PROSITE-ProRule:PRU00042"; ZN_FING 875..897; /note="C2H2-type 5"; /evi…
P17041	ZNF32_HUMAN	Zinc finger protein 32 (C2H2-546) (Zinc finger protein KOX30)	ZN_FING 77..99; /note="C2H2-type 1"; /evidence="ECO:0000255|PROSITE-ProRule:PRU00042"; ZN_FING 105..127; /note="C2H2-type 2"; /evidence="ECO:0000255|PROSITE-ProRule:PRU00042"; ZN_FING 133..155; /note="C2H2-type 3"; /evidence="ECO:0000255|PROSITE-ProRule:PRU00042"; ZN_FING 161..183; /note="C2H2-type 4"; /evidence="ECO:0000255|PROSITE-ProRule:PRU00042"; ZN_FING 189..211; /note="C2H2-type 5"; /evide…
P17252	KPCA_HUMAN	Protein kinase C alpha type (PKC-A) (PKC-alpha) (EC 2.7.11.13)	ZN_FING 36..86; /note="Phorbol-ester/DAG-type 1"; /evidence="ECO:0000255|PROSITE-ProRule:PRU00226"; ZN_FING 101..151; /note="Phorbol-ester/DAG-type 2"; /evidence="ECO:0000255|PROSITE-ProRule:PRU00226"
P17544	ATF7_HUMAN	Cyclic AMP-dependent transcription factor ATF-7 (cAMP-dependent transcription factor ATF-7) (Activating transcription factor 7) (Transcription factor ATF-A)	ZN_FING 7..31; /note="C2H2-type"; /evidence="ECO:0000255|PROSITE-ProRule:PRU00042"
P18146	EGR1_HUMAN	Early growth response protein 1 (EGR-1) (AT225) (Nerve growth factor-induced protein A) (NGFI-A) (Transcription factor ETR103) (Transcription factor Zif268) (Zinc finger protein 225) (Zinc finger protein Krox-24)	ZN_FING 338..362; /note="C2H2-type 1"; /evidence="ECO:0000255|PROSITE-ProRule:PRU00042, ECO:0000269|PubMed:25258363, ECO:0000269|PubMed:25999311, ECO:0007744|PDB:4R2A, ECO:0007744|PDB:4R2C, ECO:0007744|PDB:4R2D, ECO:0007744|PDB:4X9J"; ZN_FING 368..390; /note="C2H2-type 2"; /evidence="ECO:0000255|PROSITE-ProRule:PRU00042, ECO:0000269|PubMed:25258363, ECO:0000269|PubMed:25999311, ECO:0007744|PDB:4R…
P19474	RO52_HUMAN	E3 ubiquitin-protein ligase TRIM21 (EC 2.3.2.27) (52 kDa Ro protein) (52 kDa ribonucleoprotein autoantigen Ro/SS-A) (RING finger protein 81) (Ro(SS-A)) (Sjoegren syndrome type A antigen) (SS-A) (Tripartite motif-containing protein 21)	ZN_FING 16..55; /note="RING-type"; /evidence="ECO:0000255|PROSITE-ProRule:PRU00175"; ZN_FING 92..123; /note="B box-type"; /evidence="ECO:0000255|PROSITE-ProRule:PRU00024"
P19544	WT1_HUMAN	Wilms tumor protein (WT33)	ZN_FING 323..347; /note="C2H2-type 1"; /evidence="ECO:0000255|PROSITE-ProRule:PRU00042"; ZN_FING 353..377; /note="C2H2-type 2"; /evidence="ECO:0000255|PROSITE-ProRule:PRU00042"; ZN_FING 383..405; /note="C2H2-type 3"; /evidence="ECO:0000255|PROSITE-ProRule:PRU00042"; ZN_FING 414..438; /note="C2H2-type 4"; /evidence="ECO:0000255|PROSITE-ProRule:PRU00042"
P19793	RXRA_HUMAN	Retinoic acid receptor RXR-alpha (Nuclear receptor subfamily 2 group B member 1) (Retinoid X receptor alpha)	ZN_FING 135..155; /note="NR C4-type"; /evidence="ECO:0000255|PROSITE-ProRule:PRU00407"; ZN_FING 171..195; /note="NR C4-type"; /evidence="ECO:0000255|PROSITE-ProRule:PRU00407"
P20042	IF2B_HUMAN	Eukaryotic translation initiation factor 2 subunit 2 (Eukaryotic translation initiation factor 2 subunit beta) (eIF-2-beta)	ZN_FING 281..305; /note="C4-type"; /evidence="ECO:0000255"
P20393	NR1D1_HUMAN	Nuclear receptor subfamily 1 group D member 1 (Rev-erbA-alpha) (V-erbA-related protein 1) (EAR-1)	ZN_FING 132..152; /note="NR C4-type"; /evidence="ECO:0000255|PROSITE-ProRule:PRU00407"; ZN_FING 169..193; /note="NR C4-type"; /evidence="ECO:0000255|PROSITE-ProRule:PRU00407"
P21580	TNAP3_HUMAN	Tumor necrosis factor alpha-induced protein 3 (TNF alpha-induced protein 3) (EC 2.3.2.-) (EC 3.4.19.12) (OTU domain-containing protein 7C) (Putative DNA-binding protein A20) (Zinc finger protein A20) [Cleaved into: A20p50; A20p37]	ZN_FING 381..416; /note="A20-type 1"; /evidence="ECO:0000255|PROSITE-ProRule:PRU00451"; ZN_FING 472..507; /note="A20-type 2"; /evidence="ECO:0000255|PROSITE-ProRule:PRU00451"; ZN_FING 515..548; /note="A20-type 3"; /evidence="ECO:0000255|PROSITE-ProRule:PRU00451"; ZN_FING 601..636; /note="A20-type 4"; /evidence="ECO:0000255|PROSITE-ProRule:PRU00451"; ZN_FING 651..686; /note="A20-type 5"; /evidence…
P22681	CBL_HUMAN	E3 ubiquitin-protein ligase CBL (EC 2.3.2.27) (Casitas B-lineage lymphoma proto-oncogene) (Proto-oncogene c-Cbl) (RING finger protein 55) (RING-type E3 ubiquitin transferase CBL) (Signal transduction protein CBL)	ZN_FING 381..420; /note="RING-type"; /evidence="ECO:0000255|PROSITE-ProRule:PRU00175"
P22736	NR4A1_HUMAN	Nuclear receptor subfamily 4immunitygroup A member 1 (Early response protein NAK1) (Nuclear hormone receptor NUR/77) (Nur77) (Orphan nuclear receptor HMR) (Orphan nuclear receptor TR3) (ST-59) (Testicular receptor 3)	ZN_FING 267..287; /note="NR C4-type"; /evidence="ECO:0000255|PROSITE-ProRule:PRU00407"; ZN_FING 303..327; /note="NR C4-type"; /evidence="ECO:0000255|PROSITE-ProRule:PRU00407"
P23025	XPA_HUMAN	DNA repair protein complementing XP-A cells (Xeroderma pigmentosum group A-complementing protein)	ZN_FING 105..129
P23193	TCEA1_HUMAN	Transcription elongation factor A protein 1 (Transcription elongation factor S-II protein 1) (Transcription elongation factor TFIIS.o)	ZN_FING 259..299; /note="TFIIS-type"; /evidence="ECO:0000255|PROSITE-ProRule:PRU00472"
P23743	DGKA_HUMAN	Diacylglycerol kinase alpha (DAG kinase alpha) (EC 2.7.1.107) (80 kDa diacylglycerol kinase) (Diglyceride kinase alpha) (DGK-alpha)	ZN_FING 205..253; /note="Phorbol-ester/DAG-type 1"; /evidence="ECO:0000255|PROSITE-ProRule:PRU00226"; ZN_FING 269..319; /note="Phorbol-ester/DAG-type 2"; /evidence="ECO:0000255|PROSITE-ProRule:PRU00226"
P23769	GATA2_HUMAN	Endothelial transcription factor GATA-2 (GATA-binding protein 2)	ZN_FING 295..319; /note="GATA-type 1"; /evidence="ECO:0000255|PROSITE-ProRule:PRU00094"; ZN_FING 349..373; /note="GATA-type 2"; /evidence="ECO:0000255|PROSITE-ProRule:PRU00094"
P23771	GATA3_HUMAN	Trans-acting T-cell-specific transcription factor GATA-3 (GATA-binding factor 3)	ZN_FING 263..287; /note="GATA-type 1"; /evidence="ECO:0000255|PROSITE-ProRule:PRU00094"; ZN_FING 317..341; /note="GATA-type 2"; /evidence="ECO:0000255|PROSITE-ProRule:PRU00094"
P24278	ZBT25_HUMAN	Zinc finger and BTB domain-containing protein 25 (Zinc finger protein 46) (Zinc finger protein KUP)	ZN_FING 238..260; /note="C2H2-type 1"; /evidence="ECO:0000255|PROSITE-ProRule:PRU00042"; ZN_FING 349..371; /note="C2H2-type 2"; /evidence="ECO:0000255|PROSITE-ProRule:PRU00042"
P24468	COT2_HUMAN	COUP transcription factor 2 (COUP-TF2) (Apolipoprotein A-I regulatory protein 1) (ARP-1) (COUP transcription factor II) (COUP-TF II) (Nuclear receptor subfamily 2 group F member 2)	ZN_FING 79..99; /note="NR C4-type"; /evidence="ECO:0000255|PROSITE-ProRule:PRU00407"; ZN_FING 115..139; /note="NR C4-type"; /evidence="ECO:0000255|PROSITE-ProRule:PRU00407"
P24723	KPCL_HUMAN	Protein kinase C eta type (EC 2.7.11.13) (PKC-L) (nPKC-eta)	ZN_FING 171..222; /note="Phorbol-ester/DAG-type 1"; /evidence="ECO:0000255|PROSITE-ProRule:PRU00226"; ZN_FING 245..295; /note="Phorbol-ester/DAG-type 2"; /evidence="ECO:0000255|PROSITE-ProRule:PRU00226"
P25490	TYY1_HUMAN	Transcriptional repressor protein YY1 (Delta transcription factor) (INO80 complex subunit S) (NF-E1) (Yin and yang 1) (YY-1)	ZN_FING 296..320; /note="C2H2-type 1"; /evidence="ECO:0000255|PROSITE-ProRule:PRU00042"; ZN_FING 325..347; /note="C2H2-type 2"; /evidence="ECO:0000255|PROSITE-ProRule:PRU00042"; ZN_FING 353..377; /note="C2H2-type 3"; /evidence="ECO:0000255|PROSITE-ProRule:PRU00042"; ZN_FING 383..407; /note="C2H2-type 4"; /evidence="ECO:0000255|PROSITE-ProRule:PRU00042"
P26358	DNMT1_HUMAN	DNA (cytosine-5)-methyltransferase 1 (Dnmt1) (EC 2.1.1.37) (CXXC-type zinc finger protein 9) (DNA methyltransferase HsaI) (DNA MTase HsaI) (M.HsaI) (MCMT)	ZN_FING 646..692; /note="CXXC-type"; /evidence="ECO:0000255|PROSITE-ProRule:PRU00509"
P26651	TTP_HUMAN	mRNA decay activator protein ZFP36 (G0/G1 switch regulatory protein 24) (Growth factor-inducible nuclear protein NUP475) (Tristetraprolin) (Zinc finger protein 36) (Zfp-36)	ZN_FING 103..131; /note="C3H1-type 1"; /evidence="ECO:0000255|PROSITE-ProRule:PRU00723"; ZN_FING 141..169; /note="C3H1-type 2"; /evidence="ECO:0000255|PROSITE-ProRule:PRU00723"
P27694	RFA1_HUMAN	Replication protein A 70 kDa DNA-binding subunit (RP-A p70) (Replication factor A protein 1) (RF-A protein 1) (Single-stranded DNA-binding protein) [Cleaved into: Replication protein A 70 kDa DNA-binding subunit, N-terminally processed]	ZN_FING 481..503; /note="C4-type"; /evidence="ECO:0000255"
P28328	PEX2_HUMAN	Peroxisome biogenesis factor 2 (EC 2.3.2.27) (EC 2.3.2.36) (35 kDa peroxisomal membrane protein) (Peroxin-2) (Peroxisomal membrane protein 3) (Peroxisome assembly factor 1) (PAF-1) (RING finger protein 72)	ZN_FING 244..284; /note="RING-type"; /evidence="ECO:0000255|PROSITE-ProRule:PRU00175"
P28340	DPOD1_HUMAN	DNA polymerase delta catalytic subunit (EC 2.7.7.7) (3'-5' exodeoxyribonuclease) (EC 3.1.11.-) (DNA polymerase subunit delta p125)	ZN_FING 1012..1029; /note="CysA-type"
P28698	MZF1_HUMAN	Myeloid zinc finger 1 (MZF-1) (Zinc finger and SCAN domain-containing protein 6) (Zinc finger protein 42)	ZN_FING 356..378; /note="C2H2-type 1"; /evidence="ECO:0000255|PROSITE-ProRule:PRU00042"; ZN_FING 384..406; /note="C2H2-type 2"; /evidence="ECO:0000255|PROSITE-ProRule:PRU00042"; ZN_FING 412..434; /note="C2H2-type 3"; /evidence="ECO:0000255|PROSITE-ProRule:PRU00042"; ZN_FING 440..462; /note="C2H2-type 4"; /evidence="ECO:0000255|PROSITE-ProRule:PRU00042"; ZN_FING 485..507; /note="C2H2-type 5"; /evi…
P28702	RXRB_HUMAN	Retinoic acid receptor RXR-beta (Nuclear receptor subfamily 2 group B member 2) (Retinoid X receptor beta)	ZN_FING 205..225; /note="NR C4-type"; /evidence="ECO:0000255|PROSITE-ProRule:PRU00407"; ZN_FING 241..265; /note="NR C4-type"; /evidence="ECO:0000255|PROSITE-ProRule:PRU00407"
P29083	T2EA_HUMAN	General transcription factor IIE subunit 1 (General transcription factor IIE 56 kDa subunit) (Transcription initiation factor IIE subunit alpha) (TFIIE-alpha)	ZN_FING 129..157; /note="C4-type"; /evidence="ECO:0000255"
P29375	KDM5A_HUMAN	Lysine-specific demethylase 5A (EC 1.14.11.67) (Histone demethylase JARID1A) (Jumonji/ARID domain-containing protein 1A) (Retinoblastoma-binding protein 2) (RBBP-2) ([histone H3]-trimethyl-L-lysine(4) demethylase 5A)	ZN_FING 293..343; /note="PHD-type 1"; /evidence="ECO:0000255|PROSITE-ProRule:PRU00146"; ZN_FING 676..728; /note="C5HC2"; /evidence="ECO:0000269|PubMed:27214401, ECO:0000269|PubMed:27499454, ECO:0007744|PDB:5CEH"; ZN_FING 1161..1218; /note="PHD-type 2"; /evidence="ECO:0000255|PROSITE-ProRule:PRU00146"; ZN_FING 1607..1661; /note="PHD-type 3"; /evidence="ECO:0000269|PubMed:19430464"
P29590	PML_HUMAN	Protein PML (E3 SUMO-protein ligase PML) (EC 2.3.2.-) (Promyelocytic leukemia protein) (RING finger protein 71) (RING-type E3 SUMO transferase PML) (Tripartite motif-containing protein 19) (TRIM19)	ZN_FING 57..92; /note="RING-type"; /evidence="ECO:0000255|PROSITE-ProRule:PRU00175"; ZN_FING 124..166; /note="B box-type 1; atypical"; /evidence="ECO:0000255|PROSITE-ProRule:PRU00024"; ZN_FING 183..236; /note="B box-type 2"; /evidence="ECO:0000255|PROSITE-ProRule:PRU00024"
P30622	CLIP1_HUMAN	CAP-Gly domain-containing linker protein 1 (Cytoplasmic linker protein 1) (Cytoplasmic linker protein 170 alpha-2) (CLIP-170) (Reed-Sternberg intermediate filament-associated protein) (Restin)	ZN_FING 1417..1434; /note="CCHC-type"; /evidence="ECO:0000269|PubMed:17563362, ECO:0000269|PubMed:17828275"
P30876	RPB2_HUMAN	DNA-directed RNA polymerase II subunit RPB2 (EC 2.7.7.6) (DNA-directed RNA polymerase II 140 kDa polypeptide) (DNA-directed RNA polymerase II subunit B) (RNA polymerase II subunit 2) (RNA polymerase II subunit B2)	ZN_FING 1119..1140; /note="C4-type"
P31629	ZEP2_HUMAN	Transcription factor HIVEP2 (Human immunodeficiency virus type I enhancer-binding protein 2) (HIV-EP2) (MHC-binding protein 2) (MBP-2)	ZN_FING 189..211; /note="C2H2-type 1"; /evidence="ECO:0000255|PROSITE-ProRule:PRU00042"; ZN_FING 217..239; /note="C2H2-type 2"; /evidence="ECO:0000255|PROSITE-ProRule:PRU00042"; ZN_FING 1799..1821; /note="C2H2-type 3"; /evidence="ECO:0000255|PROSITE-ProRule:PRU00042"; ZN_FING 1827..1851; /note="C2H2-type 4"; /evidence="ECO:0000255|PROSITE-ProRule:PRU00042"
P31689	DNJA1_HUMAN	DnaJ homolog subfamily A member 1 (DnaJ protein homolog 2) (HSDJ) (Heat shock 40 kDa protein 4) (Heat shock protein J2) (HSJ-2) (Human DnaJ protein 2) (hDj-2)	ZN_FING 121..205; /note="CR-type"
P35226	BMI1_HUMAN	Polycomb complex protein BMI-1 (Polycomb group RING finger protein 4) (RING finger protein 51)	ZN_FING 18..57; /note="RING-type"; /evidence="ECO:0000255|PROSITE-ProRule:PRU00175"
P35227	PCGF2_HUMAN	Polycomb group RING finger protein 2 (DNA-binding protein Mel-18) (RING finger protein 110) (Zinc finger protein 144)	ZN_FING 18..57; /note="RING-type"; /evidence="ECO:0000255|PROSITE-ProRule:PRU00175"
P35398	RORA_HUMAN	Nuclear receptor ROR-alpha (Nuclear receptor RZR-alpha) (Nuclear receptor subfamily 1 group F member 1) (RAR-related orphan receptor A) (Retinoid-related orphan receptor-alpha)	ZN_FING 73..93; /note="NR C4-type"; /evidence="ECO:0000255|PROSITE-ProRule:PRU00407"; ZN_FING 109..133; /note="NR C4-type"; /evidence="ECO:0000255|PROSITE-ProRule:PRU00407"
P35637	FUS_HUMAN	RNA-binding protein FUS (75 kDa DNA-pairing protein) (Oncogene FUS) (Oncogene TLS) (POMp75) (Translocated in liposarcoma protein)	ZN_FING 422..453; /note="RanBP2-type"; /evidence="ECO:0000255|PROSITE-ProRule:PRU00322"
P35789	ZNF93_HUMAN	Zinc finger protein 93 (Zinc finger protein 505) (Zinc finger protein HTF34)	ZN_FING 145..167; /note="C2H2-type 1; degenerate"; /evidence="ECO:0000255|PROSITE-ProRule:PRU00042"; ZN_FING 173..195; /note="C2H2-type 2"; /evidence="ECO:0000255|PROSITE-ProRule:PRU00042"; ZN_FING 201..223; /note="C2H2-type 3"; /evidence="ECO:0000255|PROSITE-ProRule:PRU00042"; ZN_FING 229..251; /note="C2H2-type 4"; /evidence="ECO:0000255|PROSITE-ProRule:PRU00042"; ZN_FING 257..279; /note="C2H2-t…
P36406	TRI23_HUMAN	E3 ubiquitin-protein ligase TRIM23 (EC 2.3.2.27) (ADP-ribosylation factor domain-containing protein 1) (GTP-binding protein ARD-1) (RING finger protein 46) (RING-type E3 ubiquitin transferase TRIM23) (Tripartite motif-containing protein 23)	ZN_FING 31..76; /note="RING-type; degenerate"; /evidence="ECO:0000255|PROSITE-ProRule:PRU00175"; ZN_FING 122..168; /note="B box-type; degenerate"; /evidence="ECO:0000255|PROSITE-ProRule:PRU00024"
P36508	ZNF76_HUMAN	Zinc finger protein 76 (Zinc finger protein 523)	ZN_FING 165..189; /note="C2H2-type 1"; /evidence="ECO:0000255|PROSITE-ProRule:PRU00042"; ZN_FING 195..219; /note="C2H2-type 2"; /evidence="ECO:0000255|PROSITE-ProRule:PRU00042"; ZN_FING 225..249; /note="C2H2-type 3"; /evidence="ECO:0000255|PROSITE-ProRule:PRU00042"; ZN_FING 255..279; /note="C2H2-type 4"; /evidence="ECO:0000255|PROSITE-ProRule:PRU00042"; ZN_FING 285..309; /note="C2H2-type 5"; /evi…
P36954	RPB9_HUMAN	DNA-directed RNA polymerase II subunit RPB9 (RNA polymerase II subunit B9) (DNA-directed RNA polymerase II subunit I) (RNA polymerase II 14.5 kDa subunit) (RPB14.5)	ZN_FING 17..42; /note="C4-type"; /evidence="ECO:0000255"; ZN_FING 82..124; /note="TFIIS-type"; /evidence="ECO:0000255|PROSITE-ProRule:PRU00472"
P37231	PPARG_HUMAN	Peroxisome proliferator-activated receptor gamma (PPAR-gamma) (Nuclear receptor subfamily 1 group C member 3)	ZN_FING 139..159; /note="NR C4-type"; /evidence="ECO:0000255|PROSITE-ProRule:PRU00407"; ZN_FING 176..198; /note="NR C4-type"; /evidence="ECO:0000255|PROSITE-ProRule:PRU00407"
P37275	ZEB1_HUMAN	Zinc finger E-box-binding homeobox 1 (NIL-2-A zinc finger protein) (Negative regulator of IL2) (Transcription factor 8) (TCF-8)	ZN_FING 170..193; /note="C2H2-type 1"; /evidence="ECO:0000255|PROSITE-ProRule:PRU00042"; ZN_FING 200..222; /note="C2H2-type 2"; /evidence="ECO:0000255|PROSITE-ProRule:PRU00042"; ZN_FING 240..262; /note="C2H2-type 3"; /evidence="ECO:0000255|PROSITE-ProRule:PRU00042"; ZN_FING 268..292; /note="C2H2-type 4; atypical"; /evidence="ECO:0000255|PROSITE-ProRule:PRU00042"; ZN_FING 904..926; /note="C2H2-typ…
P38398	BRCA1_HUMAN	Breast cancer type 1 susceptibility protein (EC 2.3.2.27) (RING finger protein 53) (RING-type E3 ubiquitin transferase BRCA1)	ZN_FING 24..65; /note="RING-type"; /evidence="ECO:0000255|PROSITE-ProRule:PRU00175"
P38935	SMBP2_HUMAN	DNA-binding protein SMUBP-2 (EC 3.6.4.12) (EC 3.6.4.13) (ATP-dependent helicase IGHMBP2) (Glial factor 1) (GF-1) (Immunoglobulin mu-binding protein 2)	ZN_FING 891..940; /note="AN1-type"; /evidence="ECO:0000255|PROSITE-ProRule:PRU00449"
P38936	CDN1A_HUMAN	Cyclin-dependent kinase inhibitor 1 (CDK-interacting protein 1) (Melanoma differentiation-associated protein 6) (MDA-6) (p21)	ZN_FING 13..41; /note="C4-type"; /evidence="ECO:0000255"
P41182	BCL6_HUMAN	B-cell lymphoma 6 protein (BCL-6) (B-cell lymphoma 5 protein) (BCL-5) (Protein LAZ-3) (Zinc finger and BTB domain-containing protein 27) (Zinc finger protein 51)	ZN_FING 518..541; /note="C2H2-type 1"; /evidence="ECO:0000255|PROSITE-ProRule:PRU00042"; ZN_FING 546..568; /note="C2H2-type 2"; /evidence="ECO:0000255|PROSITE-ProRule:PRU00042"; ZN_FING 574..596; /note="C2H2-type 3"; /evidence="ECO:0000255|PROSITE-ProRule:PRU00042"; ZN_FING 602..624; /note="C2H2-type 4"; /evidence="ECO:0000255|PROSITE-ProRule:PRU00042"; ZN_FING 630..652; /note="C2H2-type 5"; /evi…
P41229	KDM5C_HUMAN	Lysine-specific demethylase 5C (EC 1.14.11.67) (Histone demethylase JARID1C) (Jumonji/ARID domain-containing protein 1C) (Protein SmcX) (Protein Xe169) ([histone H3]-trimethyl-L-lysine(4) demethylase 5C)	ZN_FING 326..372; /note="PHD-type 1"; /evidence="ECO:0000255|PROSITE-ProRule:PRU00146"; ZN_FING 707..759; /note="C5HC2"; /evidence="ECO:0000269|PubMed:27214403"; ZN_FING 1187..1248; /note="PHD-type 2"; /evidence="ECO:0000255|PROSITE-ProRule:PRU00146"
P41235	HNF4A_HUMAN	Hepatocyte nuclear factor 4-alpha (HNF-4-alpha) (Nuclear receptor subfamily 2 group A member 1) (Transcription factor 14) (TCF-14) (Transcription factor HNF-4)	ZN_FING 60..80; /note="NR C4-type"; /evidence="ECO:0000255|PROSITE-ProRule:PRU00407"; ZN_FING 96..120; /note="NR C4-type"; /evidence="ECO:0000255|PROSITE-ProRule:PRU00407"
P41743	KPCI_HUMAN	Protein kinase C iota type (EC 2.7.11.13) (Atypical protein kinase C-lambda/iota) (PRKC-lambda/iota) (aPKC-lambda/iota) (nPKC-iota)	ZN_FING 140..190; /note="Phorbol-ester/DAG-type"; /evidence="ECO:0000255|PROSITE-ProRule:PRU00226"
P42677	RS27_HUMAN	Small ribosomal subunit protein eS27 (40S ribosomal protein S27) (Metallopan-stimulin 1) (MPS-1)	ZN_FING 37..59; /note="C4-type"; /evidence="ECO:0000255"
P42680	TEC_HUMAN	Tyrosine-protein kinase Tec (EC 2.7.10.2)	ZN_FING 113..149; /note="Btk-type"; /evidence="ECO:0000255|PROSITE-ProRule:PRU00432"
P42694	HELZ_HUMAN	Probable helicase with zinc finger domain (EC 3.6.4.-) (Down-regulated in human cancers protein)	ZN_FING 178..206; /note="C3H1-type"; /evidence="ECO:0000255|PROSITE-ProRule:PRU00723"
P43243	MATR3_HUMAN	Matrin-3	ZN_FING 801..832; /note="Matrin-type"; /evidence="ECO:0000255|PROSITE-ProRule:PRU00130"
P43354	NR4A2_HUMAN	Nuclear receptor subfamily 4 group A member 2 (Immediate-early response protein NOT) (Orphan nuclear receptor NURR1) (Transcriptionally-inducible nuclear receptor)	ZN_FING 263..283; /note="NR C4-type"; /evidence="ECO:0000255|PROSITE-ProRule:PRU00407"; ZN_FING 299..323; /note="NR C4-type"; /evidence="ECO:0000255|PROSITE-ProRule:PRU00407"
P43694	GATA4_HUMAN	Transcription factor GATA-4 (GATA-binding factor 4)	ZN_FING 217..241; /note="GATA-type 1"; /evidence="ECO:0000255|PROSITE-ProRule:PRU00094"; ZN_FING 271..295; /note="GATA-type 2"; /evidence="ECO:0000255|PROSITE-ProRule:PRU00094"
P45974	UBP5_HUMAN	Ubiquitin carboxyl-terminal hydrolase 5 (EC 3.4.19.12) (Deubiquitinating enzyme 5) (Isopeptidase T) (Ubiquitin thioesterase 5) (Ubiquitin-specific-processing protease 5)	ZN_FING 175..283; /note="UBP-type; degenerate"; /evidence="ECO:0000255|PROSITE-ProRule:PRU00502"
P46100	ATRX_HUMAN	Transcriptional regulator ATRX (EC 3.6.4.12) (ATP-dependent helicase ATRX) (X-linked helicase II) (X-linked nuclear protein) (XNP) (Znf-HX)	ZN_FING 170..206; /note="GATA-type; atypical"; /evidence="ECO:0000255|PROSITE-ProRule:PRU00865"; ZN_FING 217..272; /note="PHD-type; atypical"; /evidence="ECO:0000255|PROSITE-ProRule:PRU00865"
P46939	UTRN_HUMAN	Utrophin (Dystrophin-related protein 1) (DRP-1)	ZN_FING 3065..3121; /note="ZZ-type; degenerate"; /evidence="ECO:0000255|PROSITE-ProRule:PRU00228"
P47974	TISD_HUMAN	mRNA decay activator protein ZFP36L2 (Butyrate response factor 2) (EGF-response factor 2) (ERF-2) (TPA-induced sequence 11d) (Zinc finger protein 36, C3H1 type-like 2) (ZFP36-like 2)	ZN_FING 153..181; /note="C3H1-type 1"; /evidence="ECO:0000255|PROSITE-ProRule:PRU00723"; ZN_FING 191..219; /note="C3H1-type 2"; /evidence="ECO:0000255|PROSITE-ProRule:PRU00723"
P48443	RXRG_HUMAN	Retinoic acid receptor RXR-gamma (Nuclear receptor subfamily 2 group B member 3) (Retinoid X receptor gamma)	ZN_FING 139..159; /note="NR C4-type"; /evidence="ECO:0000255|PROSITE-ProRule:PRU00407"; ZN_FING 175..199; /note="NR C4-type"; /evidence="ECO:0000255|PROSITE-ProRule:PRU00407"
P49116	NR2C2_HUMAN	Nuclear receptor subfamily 2 group C member 2 (Orphan nuclear receptor TAK1) (Orphan nuclear receptor TR4) (Testicular receptor 4)	ZN_FING 117..137; /note="NR C4-type"; /evidence="ECO:0000255|PROSITE-ProRule:PRU00407"; ZN_FING 153..177; /note="NR C4-type"; /evidence="ECO:0000255|PROSITE-ProRule:PRU00407"
P49619	DGKG_HUMAN	Diacylglycerol kinase gamma (DAG kinase gamma) (EC 2.7.1.107) (Diglyceride kinase gamma) (DGK-gamma)	ZN_FING 271..321; /note="Phorbol-ester/DAG-type 1"; /evidence="ECO:0000255|PROSITE-ProRule:PRU00226"; ZN_FING 336..385; /note="Phorbol-ester/DAG-type 2"; /evidence="ECO:0000255|PROSITE-ProRule:PRU00226"
P49711	CTCF_HUMAN	Transcriptional repressor CTCF (11-zinc finger protein) (CCCTC-binding factor) (CTCFL paralog)	ZN_FING 266..288; /note="C2H2-type 1"; /evidence="ECO:0000255|PROSITE-ProRule:PRU00042"; ZN_FING 294..316; /note="C2H2-type 2"; /evidence="ECO:0000255|PROSITE-ProRule:PRU00042"; ZN_FING 322..345; /note="C2H2-type 3"; /evidence="ECO:0000255|PROSITE-ProRule:PRU00042"; ZN_FING 351..373; /note="C2H2-type 4"; /evidence="ECO:0000255|PROSITE-ProRule:PRU00042"; ZN_FING 379..401; /note="C2H2-type 5"; /evi…
P49736	MCM2_HUMAN	DNA replication licensing factor MCM2 (EC 3.6.4.12) (Minichromosome maintenance protein 2 homolog) (Nuclear protein BM28)	ZN_FING 329..355; /note="C4-type"; /evidence="ECO:0000255"
P49754	VPS41_HUMAN	Vacuolar protein sorting-associated protein 41 homolog (S53)	ZN_FING 791..839; /note="RING-type; atypical"; /evidence="ECO:0000255|PROSITE-ProRule:PRU00175"
P49790	NU153_HUMAN	Nuclear pore complex protein Nup153 (153 kDa nucleoporin) (Nucleoporin Nup153)	ZN_FING 657..687; /note="RanBP2-type 1"; /evidence="ECO:0000255|PROSITE-ProRule:PRU00322"; ZN_FING 722..751; /note="RanBP2-type 2"; /evidence="ECO:0000255|PROSITE-ProRule:PRU00322"; ZN_FING 793..822; /note="RanBP2-type 3"; /evidence="ECO:0000255|PROSITE-ProRule:PRU00322"; ZN_FING 851..880; /note="RanBP2-type 4"; /evidence="ECO:0000255|PROSITE-ProRule:PRU00322"
P49792	RBP2_HUMAN	E3 SUMO-protein ligase RanBP2 (EC 2.3.2.-) (358 kDa nucleoporin) (Nuclear pore complex protein Nup358) (Nucleoporin Nup358) (Ran-binding protein 2) (RanBP2) (p270)	ZN_FING 1351..1381; /note="RanBP2-type 1"; /evidence="ECO:0000255|PROSITE-ProRule:PRU00322"; ZN_FING 1415..1444; /note="RanBP2-type 2"; /evidence="ECO:0000255|PROSITE-ProRule:PRU00322"; ZN_FING 1479..1508; /note="RanBP2-type 3"; /evidence="ECO:0000255|PROSITE-ProRule:PRU00322"; ZN_FING 1543..1572; /note="RanBP2-type 4"; /evidence="ECO:0000255|PROSITE-ProRule:PRU00322"; ZN_FING 1606..1635; /note="…
P49910	ZN165_HUMAN	Zinc finger protein 165 (Cancer/testis antigen 53) (CT53) (LD65) (Zinc finger and SCAN domain-containing protein 7)	ZN_FING 290..314; /note="C2H2-type 1; degenerate"; /evidence="ECO:0000255|PROSITE-ProRule:PRU00042"; ZN_FING 344..366; /note="C2H2-type 2"; /evidence="ECO:0000255|PROSITE-ProRule:PRU00042"; ZN_FING 372..394; /note="C2H2-type 3"; /evidence="ECO:0000255|PROSITE-ProRule:PRU00042"; ZN_FING 400..422; /note="C2H2-type 4"; /evidence="ECO:0000255|PROSITE-ProRule:PRU00042"; ZN_FING 428..450; /note="C2H2-t…
P49916	DNLI3_HUMAN	DNA ligase 3 (EC 6.5.1.1) (DNA ligase III) (Polydeoxyribonucleotide synthase [ATP] 3)	ZN_FING 93..185; /note="PARP-type"; /evidence="ECO:0000255|PROSITE-ProRule:PRU00264, ECO:0000269|PubMed:15288782"
P50876	R144A_HUMAN	E3 ubiquitin-protein ligase RNF144A (EC 2.3.2.31) (RING finger protein 144A) (UbcM4-interacting protein 4) (Ubiquitin-conjugating enzyme 7-interacting protein 4)	ZN_FING 20..70; /note="RING-type 1"; /evidence="ECO:0000255|PROSITE-ProRule:PRU01221"; ZN_FING 91..156; /note="IBR-type"; /evidence="ECO:0000255|PROSITE-ProRule:PRU01221"; ZN_FING 185..214; /note="RING-type 2; atypical"; /evidence="ECO:0000255|PROSITE-ProRule:PRU01221"
P51449	RORG_HUMAN	Nuclear receptor ROR-gamma (Nuclear receptor RZR-gamma) (Nuclear receptor subfamily 1 group F member 3) (RAR-related orphan receptor C) (Retinoid-related orphan receptor-gamma)	ZN_FING 31..51; /note="NR C4-type"; /evidence="ECO:0000255|PROSITE-ProRule:PRU00407"; ZN_FING 67..91; /note="NR C4-type"; /evidence="ECO:0000255|PROSITE-ProRule:PRU00407"
P51813	BMX_HUMAN	Cytoplasmic tyrosine-protein kinase BMX (EC 2.7.10.2) (Bone marrow tyrosine kinase gene in chromosome X protein) (Epithelial and endothelial tyrosine kinase) (ETK) (NTK38)	ZN_FING 113..149; /note="Btk-type"; /evidence="ECO:0000255|PROSITE-ProRule:PRU00432"
P51814	ZNF41_HUMAN	Zinc finger protein 41	ZN_FING 313..335; /note="C2H2-type 1"; /evidence="ECO:0000255|PROSITE-ProRule:PRU00042"; ZN_FING 341..364; /note="C2H2-type 2; degenerate"; /evidence="ECO:0000255|PROSITE-ProRule:PRU00042"; ZN_FING 369..391; /note="C2H2-type 3"; /evidence="ECO:0000255|PROSITE-ProRule:PRU00042"; ZN_FING 397..419; /note="C2H2-type 4"; /evidence="ECO:0000255|PROSITE-ProRule:PRU00042"; ZN_FING 425..447; /note="C2H2-t…
P51948	MAT1_HUMAN	CDK-activating kinase assembly factor MAT1 (CDK7/cyclin-H assembly factor) (Cyclin-G1-interacting protein) (Menage a trois) (RING finger protein 66) (RING finger protein MAT1) (p35) (p36)	ZN_FING 6..50; /note="RING-type"; /evidence="ECO:0000255|PROSITE-ProRule:PRU00175"
P52429	DGKE_HUMAN	Diacylglycerol kinase epsilon (DAG kinase epsilon) (EC 2.7.1.107) (Diglyceride kinase epsilon) (DGK-epsilon)	ZN_FING 59..108; /note="Phorbol-ester/DAG-type 1"; /evidence="ECO:0000255|PROSITE-ProRule:PRU00226"; ZN_FING 124..177; /note="Phorbol-ester/DAG-type 2"; /evidence="ECO:0000255|PROSITE-ProRule:PRU00226"
P52594	AGFG1_HUMAN	Arf-GAP domain and FG repeat-containing protein 1 (HIV-1 Rev-binding protein) (Nucleoporin-like protein RIP) (Rev-interacting protein) (Rev/Rex activation domain-binding protein)	ZN_FING 29..52; /note="C4-type"; /evidence="ECO:0000255|PROSITE-ProRule:PRU00288"
P52735	VAV2_HUMAN	Guanine nucleotide exchange factor VAV2 (VAV-2)	ZN_FING 523..572; /note="Phorbol-ester/DAG-type"; /evidence="ECO:0000255|PROSITE-ProRule:PRU00226"
P52736	ZN133_HUMAN	Zinc finger protein 133 (Zinc finger protein 150)	ZN_FING 214..236; /note="C2H2-type 1"; /evidence="ECO:0000255|PROSITE-ProRule:PRU00042"; ZN_FING 242..264; /note="C2H2-type 2"; /evidence="ECO:0000255|PROSITE-ProRule:PRU00042"; ZN_FING 270..292; /note="C2H2-type 3"; /evidence="ECO:0000255|PROSITE-ProRule:PRU00042"; ZN_FING 298..320; /note="C2H2-type 4"; /evidence="ECO:0000255|PROSITE-ProRule:PRU00042"; ZN_FING 326..348; /note="C2H2-type 5"; /evi…
P52738	ZN140_HUMAN	Zinc finger protein 140	ZN_FING 161..183; /note="C2H2-type 1"; /evidence="ECO:0000255|PROSITE-ProRule:PRU00042"; ZN_FING 189..211; /note="C2H2-type 2"; /evidence="ECO:0000255|PROSITE-ProRule:PRU00042"; ZN_FING 217..239; /note="C2H2-type 3"; /evidence="ECO:0000255|PROSITE-ProRule:PRU00042"; ZN_FING 245..267; /note="C2H2-type 4"; /evidence="ECO:0000255|PROSITE-ProRule:PRU00042"; ZN_FING 273..295; /note="C2H2-type 5"; /evi…
P52739	ZN131_HUMAN	Zinc finger protein 131	ZN_FING 261..283; /note="C2H2-type 1"; /evidence="ECO:0000255|PROSITE-ProRule:PRU00042"; ZN_FING 288..311; /note="C2H2-type 2"; /evidence="ECO:0000255|PROSITE-ProRule:PRU00042"; ZN_FING 328..350; /note="C2H2-type 3"; /evidence="ECO:0000255|PROSITE-ProRule:PRU00042"; ZN_FING 356..381; /note="C2H2-type 4; degenerate"; /evidence="ECO:0000255|PROSITE-ProRule:PRU00042"; ZN_FING 392..414; /note="C2H2-t…
P52742	ZN135_HUMAN	Zinc finger protein 135 (Zinc finger protein 61) (Zinc finger protein 78-like 1)	ZN_FING 214..236; /note="C2H2-type 1"; /evidence="ECO:0000255|PROSITE-ProRule:PRU00042"; ZN_FING 242..264; /note="C2H2-type 2"; /evidence="ECO:0000255|PROSITE-ProRule:PRU00042"; ZN_FING 270..292; /note="C2H2-type 3"; /evidence="ECO:0000255|PROSITE-ProRule:PRU00042"; ZN_FING 298..320; /note="C2H2-type 4"; /evidence="ECO:0000255|PROSITE-ProRule:PRU00042"; ZN_FING 326..348; /note="C2H2-type 5"; /evi…
P52744	ZN138_HUMAN	Zinc finger protein 138	ZN_FING 110..132; /note="C2H2-type 1"; /evidence="ECO:0000255|PROSITE-ProRule:PRU00042"; ZN_FING 138..160; /note="C2H2-type 2; degenerate"; /evidence="ECO:0000255|PROSITE-ProRule:PRU00042"; ZN_FING 166..188; /note="C2H2-type 3; degenerate"; /evidence="ECO:0000255|PROSITE-ProRule:PRU00042"; ZN_FING 194..216; /note="C2H2-type 4"; /evidence="ECO:0000255|PROSITE-ProRule:PRU00042"; ZN_FING 222..244; /…
P52747	ZN143_HUMAN	Zinc finger protein 143 (SPH-binding factor) (Selenocysteine tRNA gene transcription-activating factor) (hStaf)	ZN_FING 237..261; /note="C2H2-type 1"; /evidence="ECO:0000255|PROSITE-ProRule:PRU00042"; ZN_FING 267..291; /note="C2H2-type 2"; /evidence="ECO:0000255|PROSITE-ProRule:PRU00042"; ZN_FING 297..321; /note="C2H2-type 3"; /evidence="ECO:0000255|PROSITE-ProRule:PRU00042"; ZN_FING 327..351; /note="C2H2-type 4"; /evidence="ECO:0000255|PROSITE-ProRule:PRU00042"; ZN_FING 357..381; /note="C2H2-type 5"; /evi…
P52756	RBM5_HUMAN	RNA-binding protein 5 (Protein G15) (Putative tumor suppressor LUCA15) (RNA-binding motif protein 5) (Renal carcinoma antigen NY-REN-9)	ZN_FING 181..210; /note="RanBP2-type"; /evidence="ECO:0000255|PROSITE-ProRule:PRU00322"; ZN_FING 647..677; /note="C2H2-type; atypical"; /evidence="ECO:0000255|PROSITE-ProRule:PRU00042"
P52757	CHIO_HUMAN	Beta-chimaerin (Beta-chimerin) (Rho GTPase-activating protein 3)	ZN_FING 214..264; /note="Phorbol-ester/DAG-type"; /evidence="ECO:0000255|PROSITE-ProRule:PRU00226"
P52824	DGKQ_HUMAN	Diacylglycerol kinase theta (DAG kinase theta) (DGKtheta) (EC 2.7.1.107) (Diglyceride kinase theta) (DGK-theta)	ZN_FING 60..108; /note="Phorbol-ester/DAG-type 1"; /evidence="ECO:0000255|PROSITE-ProRule:PRU00226"; ZN_FING 121..168; /note="Phorbol-ester/DAG-type 2"; /evidence="ECO:0000255|PROSITE-ProRule:PRU00226"; ZN_FING 183..234; /note="Phorbol-ester/DAG-type 3"; /evidence="ECO:0000255|PROSITE-ProRule:PRU00226"
P53582	MAP11_HUMAN	Methionine aminopeptidase 1 (MAP 1) (MetAP 1) (EC 3.4.11.18) (Peptidase M 1)	ZN_FING 6..59; /note="C6H2-type"; /evidence="ECO:0000255|PROSITE-ProRule:PRU01357"
P53803	RPAB4_HUMAN	DNA-directed RNA polymerases I, II, and III subunit RPABC4 (RNA polymerases I, II, and III subunit ABC4) (ABC10-alpha) (DNA-directed RNA polymerase II subunit K) (RNA polymerase II 7.0 kDa subunit) (RPB7.0) (RPB10alpha)	ZN_FING 19..39; /note="C4-type"; /evidence="ECO:0000255"
P53804	TTC3_HUMAN	E3 ubiquitin-protein ligase TTC3 (EC 2.3.2.27) (Protein DCRR1) (RING finger protein 105) (RING-type E3 ubiquitin transferase TTC3) (TPR repeat protein D) (Tetratricopeptide repeat protein 3) (TPR repeat protein 3)	ZN_FING 1957..1997; /note="RING-type"; /evidence="ECO:0000255|PROSITE-ProRule:PRU00175"
P55055	NR1H2_HUMAN	Oxysterols receptor LXR-beta (Liver X receptor beta) (Nuclear receptor NER) (Nuclear receptor subfamily 1 group H member 2) (Ubiquitously-expressed nuclear receptor)	ZN_FING 87..107; /note="NR C4-type"; /evidence="ECO:0000255|PROSITE-ProRule:PRU00407"; ZN_FING 125..149; /note="NR C4-type"; /evidence="ECO:0000255|PROSITE-ProRule:PRU00407"
P55197	AF10_HUMAN	Protein AF-10 (ALL1-fused gene from chromosome 10 protein)	ZN_FING 22..74; /note="PHD-type 1"; /evidence="ECO:0000255|PROSITE-ProRule:PRU00146"; ZN_FING 79..112; /note="C2HC pre-PHD-type"; /evidence="ECO:0000255|PROSITE-ProRule:PRU01146"; ZN_FING 135..198; /note="PHD-type 2"; /evidence="ECO:0000255|PROSITE-ProRule:PRU01146"
P55198	AF17_HUMAN	Protein AF-17 (ALL1-fused gene from chromosome 17 protein)	ZN_FING 5..57; /note="PHD-type 1"; /evidence="ECO:0000255|PROSITE-ProRule:PRU00146"; ZN_FING 62..95; /note="C2HC pre-PHD-type"; /evidence="ECO:0000255|PROSITE-ProRule:PRU01146"; ZN_FING 118..181; /note="PHD-type 2"; /evidence="ECO:0000255|PROSITE-ProRule:PRU01146"
P55201	BRPF1_HUMAN	Peregrin (Bromodomain and PHD finger-containing protein 1) (Protein Br140)	ZN_FING 21..47; /note="C2H2-type"; /evidence="ECO:0000255|PROSITE-ProRule:PRU00042"; ZN_FING 273..323; /note="PHD-type 1"; /evidence="ECO:0000255|PROSITE-ProRule:PRU00146"; ZN_FING 327..360; /note="C2HC pre-PHD-type"; /evidence="ECO:0000255|PROSITE-ProRule:PRU01146"; ZN_FING 384..448; /note="PHD-type 2"; /evidence="ECO:0000255|PROSITE-ProRule:PRU01146"
P55895	RAG2_HUMAN	V(D)J recombination-activating protein 2 (RAG-2)	ZN_FING 416..484; /note="PHD-type; atypical"
P56270	MAZ_HUMAN	Myc-associated zinc finger protein (MAZI) (Pur-1) (Purine-binding transcription factor) (Serum amyloid A-activating factor-1) (SAF-1) (Transcription factor Zif87) (ZF87) (Zinc finger protein 801)	ZN_FING 190..212; /note="C2H2-type 1"; /evidence="ECO:0000255|PROSITE-ProRule:PRU00042"; ZN_FING 279..301; /note="C2H2-type 2"; /evidence="ECO:0000255|PROSITE-ProRule:PRU00042"; ZN_FING 307..329; /note="C2H2-type 3"; /evidence="ECO:0000255|PROSITE-ProRule:PRU00042"; ZN_FING 337..360; /note="C2H2-type 4"; /evidence="ECO:0000255|PROSITE-ProRule:PRU00042"; ZN_FING 366..388; /note="C2H2-type 5"; /evi…
P57071	PRD15_HUMAN	PR domain zinc finger protein 15 (EC 2.1.1.-) (PR domain-containing protein 15) (Zinc finger protein 298)	ZN_FING 563..585; /note="C2H2-type 1"; /evidence="ECO:0000255|PROSITE-ProRule:PRU00042"; ZN_FING 738..760; /note="C2H2-type 2"; /evidence="ECO:0000255|PROSITE-ProRule:PRU00042"; ZN_FING 765..788; /note="C2H2-type 3"; /evidence="ECO:0000255|PROSITE-ProRule:PRU00042"; ZN_FING 826..848; /note="C2H2-type 4"; /evidence="ECO:0000255|PROSITE-ProRule:PRU00042"; ZN_FING 853..875; /note="C2H2-type 5"; /evi…
P57682	KLF3_HUMAN	Krueppel-like factor 3 (Basic krueppel-like factor) (CACCC-box-binding protein BKLF) (TEF-2)	ZN_FING 260..284; /note="C2H2-type 1"; /evidence="ECO:0000255|PROSITE-ProRule:PRU00042"; ZN_FING 290..314; /note="C2H2-type 2"; /evidence="ECO:0000255|PROSITE-ProRule:PRU00042"; ZN_FING 320..342; /note="C2H2-type 3"; /evidence="ECO:0000255|PROSITE-ProRule:PRU00042"
P59817	Z280A_HUMAN	Zinc finger protein 280A (3'OY11.1) (Suppressor of hairy wing homolog 1) (Zinc finger protein 636)	ZN_FING 334..357; /note="C2H2-type 1"; /evidence="ECO:0000255|PROSITE-ProRule:PRU00042"; ZN_FING 364..387; /note="C2H2-type 2"; /evidence="ECO:0000255|PROSITE-ProRule:PRU00042"; ZN_FING 423..445; /note="C2H2-type 3"; /evidence="ECO:0000255|PROSITE-ProRule:PRU00042"; ZN_FING 451..474; /note="C2H2-type 4"; /evidence="ECO:0000255|PROSITE-ProRule:PRU00042"
P59923	ZN445_HUMAN	Zinc finger protein 445 (ZFP445) (Zinc finger protein 168) (Zinc finger protein with KRAB and SCAN domains 15)	ZN_FING 485..507; /note="C2H2-type 1"; /evidence="ECO:0000255|PROSITE-ProRule:PRU00042"; ZN_FING 513..535; /note="C2H2-type 2"; /evidence="ECO:0000255|PROSITE-ProRule:PRU00042"; ZN_FING 541..563; /note="C2H2-type 3"; /evidence="ECO:0000255|PROSITE-ProRule:PRU00042"; ZN_FING 597..619; /note="C2H2-type 4"; /evidence="ECO:0000255|PROSITE-ProRule:PRU00042"; ZN_FING 625..647; /note="C2H2-type 5"; /evi…
P60321	NANO2_HUMAN	Nanos homolog 2 (NOS-2)	ZN_FING 62..116; /note="Nanos-type"; /evidence="ECO:0000255|PROSITE-ProRule:PRU00855"
P60323	NANO3_HUMAN	Nanos homolog 3 (NOS-3)	ZN_FING 57..111; /note="Nanos-type"; /evidence="ECO:0000255|PROSITE-ProRule:PRU00855"
P61513	RL37A_HUMAN	Large ribosomal subunit protein eL43 (60S ribosomal protein L37a)	ZN_FING 39..60; /note="C4-type"
P61927	RL37_HUMAN	Large ribosomal subunit protein eL37 (60S ribosomal protein L37) (G1.16)	ZN_FING 19..37; /note="C4-type"; /evidence="ECO:0000255"
P62508	ERR3_HUMAN	Estrogen-related receptor gamma (ERR gamma-2) (Estrogen receptor-related protein 3) (Nuclear receptor subfamily 3 group B member 3)	ZN_FING 128..148; /note="NR C4-type"; /evidence="ECO:0000255|PROSITE-ProRule:PRU00407"; ZN_FING 164..188; /note="NR C4-type"; /evidence="ECO:0000255|PROSITE-ProRule:PRU00407"
P62633	CNBP_HUMAN	CCHC-type zinc finger nucleic acid binding protein (Cellular nucleic acid-binding protein) (CNBP) (Zinc finger protein 9)	ZN_FING 4..21; /note="CCHC-type 1"; /evidence="ECO:0000255|PROSITE-ProRule:PRU00047"; ZN_FING 52..69; /note="CCHC-type 2"; /evidence="ECO:0000255|PROSITE-ProRule:PRU00047"; ZN_FING 72..89; /note="CCHC-type 3"; /evidence="ECO:0000255|PROSITE-ProRule:PRU00047"; ZN_FING 96..113; /note="CCHC-type 4"; /evidence="ECO:0000255|PROSITE-ProRule:PRU00047"; ZN_FING 117..134; /note="CCHC-type 5"; /evidence="E…
P62877	RBX1_HUMAN	E3 ubiquitin-protein ligase RBX1 (EC 2.3.2.27) (EC 2.3.2.32) (E3 ubiquitin-protein transferase RBX1) (Protein ZYP) (RING finger protein 75) (RING-box protein 1) (Rbx1) (Regulator of cullins 1) (ROC1) [Cleaved into: E3 ubiquitin-protein ligase RBX1, N-terminally processed (E3 ubiquitin-protein transferase RBX1, N-terminally processed)]	ZN_FING 53..98; /note="RING-type"; /evidence="ECO:0000255|PROSITE-ProRule:PRU00175"
P62979	RS27A_HUMAN	Ubiquitin-ribosomal protein eS31 fusion protein (Ubiquitin carboxyl extension protein 80) [Cleaved into: Ubiquitin; Small ribosomal subunit protein eS31 (40S ribosomal protein S27a)]	ZN_FING 121..144; /note="C4-type"
P63128	POK9_HUMAN	Endogenous retrovirus group K member 9 Pol protein (HERV-K(C6) Gag-Pol protein) (HERV-K109 Gag-Pol protein) (HERV-K_6q14.1 provirus ancestral Gag-Pol polyprotein) [Includes: Protease (EC 3.4.23.50) (PR) (Retropepsin); Reverse transcriptase/ribonuclease H (EC 2.7.7.49) (EC 2.7.7.7) (EC 3.1.26.4) (p66 RT)]	ZN_FING 544..561; /note="CCHC-type 1"; /evidence="ECO:0000255|PROSITE-ProRule:PRU00047"; ZN_FING 580..597; /note="CCHC-type 2"; /evidence="ECO:0000255|PROSITE-ProRule:PRU00047"
P63272	SPT4H_HUMAN	Transcription elongation factor SPT4 (hSPT4) (DRB sensitivity-inducing factor 14 kDa subunit) (DSIF p14) (DRB sensitivity-inducing factor small subunit) (DSIF small subunit)	ZN_FING 16..36; /note="C4-type"; /evidence="ECO:0000255"
P78317	RNF4_HUMAN	E3 ubiquitin-protein ligase RNF4 (EC 2.3.2.27) (RING finger protein 4) (Small nuclear ring finger protein) (Protein SNURF)	ZN_FING 132..177; /note="RING-type"; /evidence="ECO:0000255|PROSITE-ProRule:PRU00175"
P78364	PHC1_HUMAN	Polyhomeotic-like protein 1 (hPH1) (Early development regulatory protein 1)	ZN_FING 791..825; /note="FCS-type"; /evidence="ECO:0000255|PROSITE-ProRule:PRU00367"
P79522	PRR3_HUMAN	Proline-rich protein 3 (MHC class I region proline-rich protein CAT56)	ZN_FING 155..183; /note="C3H1-type"; /evidence="ECO:0000255|PROSITE-ProRule:PRU00723"
P86452	ZBED6_HUMAN	Zinc finger BED domain-containing protein 6	ZN_FING 130..187; /note="BED-type 1"; /evidence="ECO:0000255|PROSITE-ProRule:PRU00027"; ZN_FING 264..321; /note="BED-type 2"; /evidence="ECO:0000255|PROSITE-ProRule:PRU00027"
P98168	ZXDA_HUMAN	Zinc finger X-linked protein ZXDA	ZN_FING 267..291; /note="C2H2-type 1"; /evidence="ECO:0000255|PROSITE-ProRule:PRU00042"; ZN_FING 300..324; /note="C2H2-type 2"; /evidence="ECO:0000255|PROSITE-ProRule:PRU00042"; ZN_FING 330..354; /note="C2H2-type 3"; /evidence="ECO:0000255|PROSITE-ProRule:PRU00042"; ZN_FING 360..382; /note="C2H2-type 4"; /evidence="ECO:0000255|PROSITE-ProRule:PRU00042"; ZN_FING 389..413; /note="C2H2-type 5"; /evi…
P98170	XIAP_HUMAN	E3 ubiquitin-protein ligase XIAP (EC 2.3.2.27) (Baculoviral IAP repeat-containing protein 4) (IAP-like protein) (ILP) (hILP) (Inhibitor of apoptosis protein 3) (IAP-3) (hIAP-3) (hIAP3) (RING-type E3 ubiquitin transferase XIAP) (X-linked inhibitor of apoptosis protein) (X-linked IAP)	ZN_FING 450..485; /note="RING-type"; /evidence="ECO:0000255|PROSITE-ProRule:PRU00175"
P98174	FGD1_HUMAN	FYVE, RhoGEF and PH domain-containing protein 1 (Faciogenital dysplasia 1 protein) (Rho/Rac guanine nucleotide exchange factor FGD1) (Rho/Rac GEF) (Zinc finger FYVE domain-containing protein 3)	ZN_FING 730..790; /note="FYVE-type"; /evidence="ECO:0000255|PROSITE-ProRule:PRU00091"
P98175	RBM10_HUMAN	RNA-binding protein 10 (G patch domain-containing protein 9) (RNA-binding motif protein 10) (RNA-binding protein S1-1) (S1-1)	ZN_FING 212..242; /note="RanBP2-type"; /evidence="ECO:0000255|PROSITE-ProRule:PRU00322"; ZN_FING 759..784; /note="C2H2-type; atypical"; /evidence="ECO:0000255|PROSITE-ProRule:PRU00042"
Q00403	TF2B_HUMAN	Transcription initiation factor IIB (EC 2.3.1.48) (General transcription factor TFIIB) (S300-II)	ZN_FING 11..42; /note="TFIIB-type"; /evidence="ECO:0000255|PROSITE-ProRule:PRU00469"
Q00987	MDM2_HUMAN	E3 ubiquitin-protein ligase Mdm2 (EC 2.3.2.27) (Double minute 2 protein) (Hdm2) (Oncoprotein Mdm2) (RING-type E3 ubiquitin transferase Mdm2) (p53-binding protein Mdm2)	ZN_FING 299..328; /note="RanBP2-type"; /evidence="ECO:0000255|PROSITE-ProRule:PRU00322"; ZN_FING 438..479; /note="RING-type"; /evidence="ECO:0000255|PROSITE-ProRule:PRU00175"
Q01081	U2AF1_HUMAN	Splicing factor U2AF 35 kDa subunit (U2 auxiliary factor 35 kDa subunit) (U2 small nuclear RNA auxiliary factor 1) (U2 snRNP auxiliary factor small subunit)	ZN_FING 12..40; /note="C3H1-type 1"; /evidence="ECO:0000255|PROSITE-ProRule:PRU00723"; ZN_FING 149..176; /note="C3H1-type 2"; /evidence="ECO:0000255|PROSITE-ProRule:PRU00723"
Q01101	INSM1_HUMAN	Insulinoma-associated protein 1 (Zinc finger protein IA-1)	ZN_FING 267..287; /note="C2H2-type 1; atypical"; /evidence="ECO:0000255|PROSITE-ProRule:PRU00042"; ZN_FING 295..317; /note="C2H2-type 2"; /evidence="ECO:0000255|PROSITE-ProRule:PRU00042"; ZN_FING 367..389; /note="C2H2-type 3"; /evidence="ECO:0000255|PROSITE-ProRule:PRU00042"; ZN_FING 441..464; /note="C2H2-type 4"; /evidence="ECO:0000255|PROSITE-ProRule:PRU00042"; ZN_FING 469..492; /note="C2H2-typ…
Q01538	MYT1_HUMAN	Myelin transcription factor 1 (MyT1) (Myelin transcription factor I) (MyTI) (PLPB1) (Proteolipid protein-binding protein)	ZN_FING 21..64; /note="CCHHC-type 1"; /evidence="ECO:0000255|PROSITE-ProRule:PRU01143"; ZN_FING 433..476; /note="CCHHC-type 2"; /evidence="ECO:0000255|PROSITE-ProRule:PRU01143"; ZN_FING 477..520; /note="CCHHC-type 3"; /evidence="ECO:0000255|PROSITE-ProRule:PRU01143"; ZN_FING 791..834; /note="CCHHC-type 4"; /evidence="ECO:0000255|PROSITE-ProRule:PRU01143"; ZN_FING 835..878; /note="CCHHC-type 5"; /…
Q01844	EWS_HUMAN	RNA-binding protein EWS (EWS oncogene) (Ewing sarcoma breakpoint region 1 protein)	ZN_FING 518..549; /note="RanBP2-type"; /evidence="ECO:0000255|PROSITE-ProRule:PRU00322"
Q01954	BNC1_HUMAN	Zinc finger protein basonuclin-1	ZN_FING 357..380; /note="C2H2-type 1"; /evidence="ECO:0000255|PROSITE-ProRule:PRU00042"; ZN_FING 385..414; /note="C2H2-type 2"; /evidence="ECO:0000255|PROSITE-ProRule:PRU00042"; ZN_FING 720..743; /note="C2H2-type 3"; /evidence="ECO:0000255|PROSITE-ProRule:PRU00042"; ZN_FING 748..775; /note="C2H2-type 4"; /evidence="ECO:0000255|PROSITE-ProRule:PRU00042"; ZN_FING 928..951; /note="C2H2-type 5"; /evi…
Q02086	SP2_HUMAN	Transcription factor Sp2	ZN_FING 525..549; /note="C2H2-type 1"; /evidence="ECO:0000255|PROSITE-ProRule:PRU00042"; ZN_FING 555..579; /note="C2H2-type 2"; /evidence="ECO:0000255|PROSITE-ProRule:PRU00042"; ZN_FING 585..607; /note="C2H2-type 3"; /evidence="ECO:0000255|PROSITE-ProRule:PRU00042"
Q02156	KPCE_HUMAN	Protein kinase C epsilon type (EC 2.7.11.13) (nPKC-epsilon)	ZN_FING 169..220; /note="Phorbol-ester/DAG-type 1"; /evidence="ECO:0000255|PROSITE-ProRule:PRU00226"; ZN_FING 242..292; /note="Phorbol-ester/DAG-type 2"; /evidence="ECO:0000255|PROSITE-ProRule:PRU00226"
Q02446	SP4_HUMAN	Transcription factor Sp4 (SPR-1)	ZN_FING 647..671; /note="C2H2-type 1"; /evidence="ECO:0000255|PROSITE-ProRule:PRU00042"; ZN_FING 677..701; /note="C2H2-type 2"; /evidence="ECO:0000255|PROSITE-ProRule:PRU00042"; ZN_FING 707..729; /note="C2H2-type 3"; /evidence="ECO:0000255|PROSITE-ProRule:PRU00042"
Q02447	SP3_HUMAN	Transcription factor Sp3 (SPR-2)	ZN_FING 621..645; /note="C2H2-type 1"; /evidence="ECO:0000255|PROSITE-ProRule:PRU00042"; ZN_FING 651..675; /note="C2H2-type 2"; /evidence="ECO:0000255|PROSITE-ProRule:PRU00042"; ZN_FING 681..703; /note="C2H2-type 3"; /evidence="ECO:0000255|PROSITE-ProRule:PRU00042"
Q02930	CREB5_HUMAN	Cyclic AMP-responsive element-binding protein 5 (CREB-5) (cAMP-responsive element-binding protein 5) (cAMP-response element-binding protein A) (CRE-BPa)	ZN_FING 16..40; /note="C2H2-type"; /evidence="ECO:0000255|PROSITE-ProRule:PRU00042"
Q03112	MECOM_HUMAN	Histone-lysine N-methyltransferase MECOM (EC 2.1.1.367) (Ecotropic virus integration site 1 protein homolog) (EVI-1) (MDS1 and EVI1 complex locus protein) (Myelodysplasia syndrome 1 protein) (Myelodysplasia syndrome-associated protein 1)	ZN_FING 209..236; /note="C2H2-type 1"; /evidence="ECO:0000255|PROSITE-ProRule:PRU00042"; ZN_FING 263..285; /note="C2H2-type 2"; /evidence="ECO:0000255|PROSITE-ProRule:PRU00042"; ZN_FING 291..313; /note="C2H2-type 3"; /evidence="ECO:0000255|PROSITE-ProRule:PRU00042"; ZN_FING 319..342; /note="C2H2-type 4"; /evidence="ECO:0000255|PROSITE-ProRule:PRU00042"; ZN_FING 348..370; /note="C2H2-type 5"; /evi…
Q03164	KMT2A_HUMAN	Histone-lysine N-methyltransferase 2A (Lysine N-methyltransferase 2A) (EC 2.1.1.364) (ALL-1) (CXXC-type zinc finger protein 7) (Cysteine methyltransferase KMT2A) (EC 2.1.1.-) (Myeloid/lymphoid or mixed-lineage leukemia) (Myeloid/lymphoid or mixed-lineage leukemia protein 1) (Trithorax-like protein) (Zinc finger protein HRX) [Cleaved into: MLL cleavage product N320 (N-terminal cleavage product of …	ZN_FING 1147..1195; /note="CXXC-type"; /evidence="ECO:0000255|PROSITE-ProRule:PRU00509, ECO:0000269|PubMed:29276034"; ZN_FING 1431..1482; /note="PHD-type 1"; /evidence="ECO:0000255|PROSITE-ProRule:PRU00146"; ZN_FING 1479..1533; /note="PHD-type 2"; /evidence="ECO:0000255|PROSITE-ProRule:PRU00146"; ZN_FING 1566..1627; /note="PHD-type 3"; /evidence="ECO:0000255|PROSITE-ProRule:PRU00146"; ZN_FING 187…
Q03181	PPARD_HUMAN	Peroxisome proliferator-activated receptor delta (PPAR-delta) (NUCI) (Nuclear hormone receptor 1) (NUC1) (Nuclear receptor subfamily 1 group C member 2) (Peroxisome proliferator-activated receptor beta) (PPAR-beta)	ZN_FING 74..94; /note="NR C4-type"; /evidence="ECO:0000255|PROSITE-ProRule:PRU00407"; ZN_FING 111..133; /note="NR C4-type"; /evidence="ECO:0000255|PROSITE-ProRule:PRU00407"
Q03923	ZNF85_HUMAN	Zinc finger protein 85 (Zinc finger protein HPF4) (Zinc finger protein HTF1)	ZN_FING 146..168; /note="C2H2-type 1; degenerate"; /evidence="ECO:0000255|PROSITE-ProRule:PRU00042"; ZN_FING 174..196; /note="C2H2-type 2"; /evidence="ECO:0000255|PROSITE-ProRule:PRU00042"; ZN_FING 202..224; /note="C2H2-type 3"; /evidence="ECO:0000255|PROSITE-ProRule:PRU00042"; ZN_FING 230..252; /note="C2H2-type 4"; /evidence="ECO:0000255|PROSITE-ProRule:PRU00042"; ZN_FING 258..280; /note="C2H2-t…
Q04759	KPCT_HUMAN	Protein kinase C theta type (EC 2.7.11.13) (nPKC-theta)	ZN_FING 159..209; /note="Phorbol-ester/DAG-type 1"; /evidence="ECO:0000255|PROSITE-ProRule:PRU00226"; ZN_FING 231..281; /note="Phorbol-ester/DAG-type 2"; /evidence="ECO:0000255|PROSITE-ProRule:PRU00226"
Q05086	UBE3A_HUMAN	Ubiquitin-protein ligase E3A (EC 2.3.2.26) (E6AP ubiquitin-protein ligase) (HECT-type ubiquitin transferase E3A) (Human papillomavirus E6-associated protein) (Oncogenic protein-associated protein E6-AP) (Renal carcinoma antigen NY-REN-54)	ZN_FING 44..83; /note="C4-type; atypical"; /evidence="ECO:0000269|PubMed:21947926"
Q05215	EGR4_HUMAN	Early growth response protein 4 (EGR-4) (AT133)	ZN_FING 483..507; /note="C2H2-type 1"; /evidence="ECO:0000255|PROSITE-ProRule:PRU00042"; ZN_FING 513..535; /note="C2H2-type 2"; /evidence="ECO:0000255|PROSITE-ProRule:PRU00042"; ZN_FING 541..563; /note="C2H2-type 3"; /evidence="ECO:0000255|PROSITE-ProRule:PRU00042"
Q05481	ZNF91_HUMAN	Zinc finger protein 91 (Zinc finger protein HPF7) (Zinc finger protein HTF10)	ZN_FING 154..176; /note="C2H2-type 1; degenerate"; /evidence="ECO:0000255|PROSITE-ProRule:PRU00042"; ZN_FING 179..200; /note="C2H2-type 2"; /evidence="ECO:0000255|PROSITE-ProRule:PRU00042"; ZN_FING 208..232; /note="C2H2-type 3"; /evidence="ECO:0000255|PROSITE-ProRule:PRU00042"; ZN_FING 238..260; /note="C2H2-type 4"; /evidence="ECO:0000255|PROSITE-ProRule:PRU00042"; ZN_FING 266..288; /note="C2H2-t…
Q05513	KPCZ_HUMAN	Protein kinase C zeta type (EC 2.7.11.13) (nPKC-zeta)	ZN_FING 130..180; /note="Phorbol-ester/DAG-type"; /evidence="ECO:0000255|PROSITE-ProRule:PRU00226"
Q05516	ZBT16_HUMAN	Zinc finger and BTB domain-containing protein 16 (Promyelocytic leukemia zinc finger protein) (Zinc finger protein 145) (Zinc finger protein PLZF)	ZN_FING 404..426; /note="C2H2-type 1"; /evidence="ECO:0000255|PROSITE-ProRule:PRU00042"; ZN_FING 432..454; /note="C2H2-type 2"; /evidence="ECO:0000255|PROSITE-ProRule:PRU00042"; ZN_FING 461..483; /note="C2H2-type 3"; /evidence="ECO:0000255|PROSITE-ProRule:PRU00042"; ZN_FING 490..512; /note="C2H2-type 4"; /evidence="ECO:0000255|PROSITE-ProRule:PRU00042"; ZN_FING 518..540; /note="C2H2-type 5"; /evi…
Q05655	KPCD_HUMAN	Protein kinase C delta type (EC 2.7.11.13) (Tyrosine-protein kinase PRKCD) (EC 2.7.10.2) (nPKC-delta) [Cleaved into: Protein kinase C delta type regulatory subunit; Protein kinase C delta type catalytic subunit (Sphingosine-dependent protein kinase-1) (SDK1)]	ZN_FING 158..208; /note="Phorbol-ester/DAG-type 1"; /evidence="ECO:0000255|PROSITE-ProRule:PRU00226"; ZN_FING 230..280; /note="Phorbol-ester/DAG-type 2"; /evidence="ECO:0000255|PROSITE-ProRule:PRU00226"
Q05823	RN5A_HUMAN	2-5A-dependent ribonuclease (2-5A-dependent RNase) (EC 3.1.26.-) (Ribonuclease 4) (Ribonuclease L) (RNase L)	ZN_FING 395..444; /note="C6-type; atypical"
Q05BQ5	MBTD1_HUMAN	MBT domain-containing protein 1	ZN_FING 45..80; /note="FCS-type"; /evidence="ECO:0000255|PROSITE-ProRule:PRU00367"
Q06187	BTK_HUMAN	Tyrosine-protein kinase BTK (EC 2.7.10.2) (Agammaglobulinemia tyrosine kinase) (ATK) (B-cell progenitor kinase) (BPK) (Bruton tyrosine kinase)	ZN_FING 135..171; /note="Btk-type"; /evidence="ECO:0000255|PROSITE-ProRule:PRU00432"
Q06455	MTG8_HUMAN	Protein CBFA2T1 (Cyclin-D-related protein) (Eight twenty one protein) (Protein ETO) (Protein MTG8) (Zinc finger MYND domain-containing protein 2)	ZN_FING 515..551; /note="MYND-type"; /evidence="ECO:0000255|PROSITE-ProRule:PRU00134"
Q06587	RING1_HUMAN	E3 ubiquitin-protein ligase RING1 (EC 2.3.2.27) (Polycomb complex protein RING1) (RING finger protein 1) (RING-type E3 ubiquitin transferase RING1) (Really interesting new gene 1 protein)	ZN_FING 48..88; /note="RING-type"; /evidence="ECO:0000255|PROSITE-ProRule:PRU00175"
Q06730	ZN33A_HUMAN	Zinc finger protein 33A (Zinc finger and ZAK-associated protein with KRAB domain) (ZZaPK) (Zinc finger protein 11A) (Zinc finger protein KOX31)	ZN_FING 328..350; /note="C2H2-type 1"; /evidence="ECO:0000255|PROSITE-ProRule:PRU00042"; ZN_FING 356..378; /note="C2H2-type 2"; /evidence="ECO:0000255|PROSITE-ProRule:PRU00042"; ZN_FING 384..406; /note="C2H2-type 3"; /evidence="ECO:0000255|PROSITE-ProRule:PRU00042"; ZN_FING 412..434; /note="C2H2-type 4"; /evidence="ECO:0000255|PROSITE-ProRule:PRU00042"; ZN_FING 440..462; /note="C2H2-type 5"; /evi…
Q06889	EGR3_HUMAN	Early growth response protein 3 (EGR-3) (Zinc finger protein pilot)	ZN_FING 275..299; /note="C2H2-type 1"; /evidence="ECO:0000255|PROSITE-ProRule:PRU00042"; ZN_FING 305..327; /note="C2H2-type 2"; /evidence="ECO:0000255|PROSITE-ProRule:PRU00042"; ZN_FING 333..355; /note="C2H2-type 3"; /evidence="ECO:0000255|PROSITE-ProRule:PRU00042"
Q07352	TISB_HUMAN	mRNA decay activator protein ZFP36L1 (Butyrate response factor 1) (EGF-response factor 1) (ERF-1) (TPA-induced sequence 11b) (Zinc finger protein 36, C3H1 type-like 1) (ZFP36-like 1)	ZN_FING 114..142; /note="C3H1-type 1"; /evidence="ECO:0000255|PROSITE-ProRule:PRU00723"; ZN_FING 152..180; /note="C3H1-type 2"; /evidence="ECO:0000255|PROSITE-ProRule:PRU00723"
Q07864	DPOE1_HUMAN	DNA polymerase epsilon catalytic subunit A (EC 2.7.7.7) (3'-5' exodeoxyribonuclease) (EC 3.1.11.-) (DNA polymerase II subunit A)	ZN_FING 2158..2190; /note="CysA-type"; /evidence="ECO:0000250|UniProtKB:P15436"
Q07869	PPARA_HUMAN	Peroxisome proliferator-activated receptor alpha (PPAR-alpha) (Nuclear receptor subfamily 1 group C member 1)	ZN_FING 102..122; /note="NR C4-type"; /evidence="ECO:0000255|PROSITE-ProRule:PRU00407"; ZN_FING 139..161; /note="NR C4-type"; /evidence="ECO:0000255|PROSITE-ProRule:PRU00407"
Q08881	ITK_HUMAN	Tyrosine-protein kinase ITK/TSK (EC 2.7.10.2) (Interleukin-2-inducible T-cell kinase) (IL-2-inducible T-cell kinase) (Kinase EMT) (T-cell-specific kinase) (Tyrosine-protein kinase Lyk)	ZN_FING 113..149; /note="Btk-type"; /evidence="ECO:0000255|PROSITE-ProRule:PRU00432"
Q08AG5	ZN844_HUMAN	Zinc finger protein 844	ZN_FING 101..125; /note="C2H2-type 1; degenerate"; /evidence="ECO:0000255|PROSITE-ProRule:PRU00042"; ZN_FING 141..163; /note="C2H2-type 2; degenerate"; /evidence="ECO:0000255|PROSITE-ProRule:PRU00042"; ZN_FING 169..191; /note="C2H2-type 3"; /evidence="ECO:0000255|PROSITE-ProRule:PRU00042"; ZN_FING 197..219; /note="C2H2-type 4"; /evidence="ECO:0000255|PROSITE-ProRule:PRU00042"; ZN_FING 225..247; /…
Q09472	EP300_HUMAN	Histone acetyltransferase p300 (p300 HAT) (EC 2.3.1.48) (E1A-associated protein p300) (Histone butyryltransferase p300) (EC 2.3.1.-) (Histone crotonyltransferase p300) (EC 2.3.1.-) (Protein 2-hydroxyisobutyryltransferase p300) (EC 2.3.1.-) (Protein lactyltransferas p300) (EC 2.3.1.-) (Protein propionyltransferase p300) (EC 2.3.1.-)	ZN_FING 331..417; /note="TAZ-type 1"; /evidence="ECO:0000255|PROSITE-ProRule:PRU00203"; ZN_FING 1665..1713; /note="ZZ-type"; /evidence="ECO:0000255|PROSITE-ProRule:PRU00228"; ZN_FING 1728..1809; /note="TAZ-type 2"; /evidence="ECO:0000255|PROSITE-ProRule:PRU00203"
Q09FC8	ZN415_HUMAN	Zinc finger protein 415	ZN_FING 264..286; /note="C2H2-type 1; degenerate"; /evidence="ECO:0000255|PROSITE-ProRule:PRU00042"; ZN_FING 292..314; /note="C2H2-type 2"; /evidence="ECO:0000255|PROSITE-ProRule:PRU00042"; ZN_FING 320..342; /note="C2H2-type 3"; /evidence="ECO:0000255|PROSITE-ProRule:PRU00042"; ZN_FING 348..370; /note="C2H2-type 4"; /evidence="ECO:0000255|PROSITE-ProRule:PRU00042"; ZN_FING 376..398; /note="C2H2-t…
Q12802	AKP13_HUMAN	A-kinase anchor protein 13 (AKAP-13) (AKAP-Lbc) (Breast cancer nuclear receptor-binding auxiliary protein) (Guanine nucleotide exchange factor Lbc) (Human thyroid-anchoring protein 31) (Lymphoid blast crisis oncogene) (LBC oncogene) (Non-oncogenic Rho GTPase-specific GTP exchange factor) (Protein kinase A-anchoring protein 13) (PRKA13) (p47)	ZN_FING 1791..1838; /note="Phorbol-ester/DAG-type"; /evidence="ECO:0000255|PROSITE-ProRule:PRU00226"
Q12830	BPTF_HUMAN	Nucleosome-remodeling factor subunit BPTF (Bromodomain and PHD finger-containing transcription factor) (Fetal Alz-50 clone 1 protein) (Fetal Alzheimer antigen)	ZN_FING 390..437; /note="PHD-type 1"; /evidence="ECO:0000255|PROSITE-ProRule:PRU00146"; ZN_FING 2867..2918; /note="PHD-type 2"; /evidence="ECO:0000255|PROSITE-ProRule:PRU00146"
Q12873	CHD3_HUMAN	Chromodomain-helicase-DNA-binding protein 3 (CHD-3) (EC 3.6.4.12) (ATP-dependent helicase CHD3) (Mi-2 autoantigen 240 kDa protein) (Mi2-alpha) (Zinc finger helicase) (hZFH)	ZN_FING 379..426; /note="PHD-type 1"; /evidence="ECO:0000255|PROSITE-ProRule:PRU00146"; ZN_FING 456..503; /note="PHD-type 2"; /evidence="ECO:0000255|PROSITE-ProRule:PRU00146"
Q12874	SF3A3_HUMAN	Splicing factor 3A subunit 3 (SF3a60) (Spliceosome-associated protein 61) (SAP 61)	ZN_FING 406..437; /note="Matrin-type"; /evidence="ECO:0000255|PROSITE-ProRule:PRU00130"
Q12899	TRI26_HUMAN	Tripartite motif-containing protein 26 (EC 2.3.2.27) (Acid finger protein) (AFP) (RING finger protein 95) (Zinc finger protein 173)	ZN_FING 16..57; /note="RING-type"; /evidence="ECO:0000255|PROSITE-ProRule:PRU00175"; ZN_FING 97..138; /note="B box-type"; /evidence="ECO:0000255|PROSITE-ProRule:PRU00024"
Q12933	TRAF2_HUMAN	TNF receptor-associated factor 2 (EC 2.3.2.27) (E3 ubiquitin-protein ligase TRAF2) (RING-type E3 ubiquitin transferase TRAF2) (Tumor necrosis factor type 2 receptor-associated protein 3)	ZN_FING 34..73; /note="RING-type"; /evidence="ECO:0000255|PROSITE-ProRule:PRU00175"; ZN_FING 124..180; /note="TRAF-type 1"; /evidence="ECO:0000255|PROSITE-ProRule:PRU00207"; ZN_FING 177..233; /note="TRAF-type 2"; /evidence="ECO:0000255|PROSITE-ProRule:PRU00207"
Q12986	NFX1_HUMAN	Transcriptional repressor NF-X1 (EC 2.3.2.-) (Nuclear transcription factor, X box-binding protein 1)	ZN_FING 358..409; /note="RING-type; atypical"; /evidence="ECO:0000255|PROSITE-ProRule:PRU00175"; ZN_FING 453..471; /note="NF-X1-type 1"; ZN_FING 506..525; /note="NF-X1-type 2"; ZN_FING 567..586; /note="NF-X1-type 3"; ZN_FING 632..655; /note="NF-X1-type 4"; ZN_FING 694..713; /note="NF-X1-type 5"; ZN_FING 721..740; /note="NF-X1-type 6"; ZN_FING 832..854; /note="NF-X1-type 7"; ZN_FING 863..884; /not…
Q13029	PRDM2_HUMAN	PR domain zinc finger protein 2 (EC 2.1.1.355) (GATA-3-binding protein G3B) (Lysine N-methyltransferase 8) (MTB-ZF) (MTE-binding protein) (PR domain-containing protein 2) (Retinoblastoma protein-interacting zinc finger protein) (Zinc finger protein RIZ)	ZN_FING 360..382; /note="C2H2-type 1"; /evidence="ECO:0000255|PROSITE-ProRule:PRU00042"; ZN_FING 390..412; /note="C2H2-type 2"; /evidence="ECO:0000255|PROSITE-ProRule:PRU00042"; ZN_FING 483..506; /note="C2H2-type 3"; /evidence="ECO:0000255|PROSITE-ProRule:PRU00042"; ZN_FING 1134..1156; /note="C2H2-type 4"; /evidence="ECO:0000255|PROSITE-ProRule:PRU00042"; ZN_FING 1162..1185; /note="C2H2-type 5"; …
Q13049	TRI32_HUMAN	E3 ubiquitin-protein ligase TRIM32 (EC 2.3.2.27) (72 kDa Tat-interacting protein) (RING-type E3 ubiquitin transferase TRIM32) (Tripartite motif-containing protein 32) (Zinc finger protein HT2A)	ZN_FING 20..65; /note="RING-type"; /evidence="ECO:0000255|PROSITE-ProRule:PRU00175"; ZN_FING 103..133; /note="B box-type"; /evidence="ECO:0000255|PROSITE-ProRule:PRU00024"
Q13064	MKRN3_HUMAN	Probable E3 ubiquitin-protein ligase makorin-3 (EC 2.3.2.27) (RING finger protein 63) (RING-type E3 ubiquitin transferase makorin-3) (Zinc finger protein 127)	ZN_FING 95..122; /note="C3H1-type 1"; /evidence="ECO:0000255|PROSITE-ProRule:PRU00723"; ZN_FING 238..265; /note="C3H1-type 2"; /evidence="ECO:0000255|PROSITE-ProRule:PRU00723"; ZN_FING 311..365; /note="RING-type"; /evidence="ECO:0000255|PROSITE-ProRule:PRU00175"; ZN_FING 394..423; /note="C3H1-type 3"; /evidence="ECO:0000255|PROSITE-ProRule:PRU00723"
Q13105	ZBT17_HUMAN	Zinc finger and BTB domain-containing protein 17 (Myc-interacting zinc finger protein 1) (Miz-1) (Zinc finger protein 151) (Zinc finger protein 60)	ZN_FING 306..328; /note="C2H2-type 1"; /evidence="ECO:0000255|PROSITE-ProRule:PRU00042"; ZN_FING 334..356; /note="C2H2-type 2"; /evidence="ECO:0000255|PROSITE-ProRule:PRU00042"; ZN_FING 362..384; /note="C2H2-type 3"; /evidence="ECO:0000255|PROSITE-ProRule:PRU00042"; ZN_FING 390..412; /note="C2H2-type 4"; /evidence="ECO:0000255|PROSITE-ProRule:PRU00042"; ZN_FING 418..440; /note="C2H2-type 5"; /evi…
Q13114	TRAF3_HUMAN	TNF receptor-associated factor 3 (EC 2.3.2.27) (CD40 receptor-associated factor 1) (CRAF1) (CD40-binding protein) (CD40BP) (LMP1-associated protein 1) (LAP1) (RING-type E3 ubiquitin transferase TRAF3)	ZN_FING 68..77; /note="RING-type"; /evidence="ECO:0000255|PROSITE-ProRule:PRU00175"; ZN_FING 135..190; /note="TRAF-type 1"; /evidence="ECO:0000255|PROSITE-ProRule:PRU00207"; ZN_FING 191..249; /note="TRAF-type 2"; /evidence="ECO:0000255|PROSITE-ProRule:PRU00207"
Q13118	KLF10_HUMAN	Krueppel-like factor 10 (EGR-alpha) (Transforming growth factor-beta-inducible early growth response protein 1) (TGFB-inducible early growth response protein 1) (TIEG-1)	ZN_FING 369..393; /note="C2H2-type 1"; /evidence="ECO:0000255|PROSITE-ProRule:PRU00042"; ZN_FING 399..423; /note="C2H2-type 2"; /evidence="ECO:0000255|PROSITE-ProRule:PRU00042"; ZN_FING 429..451; /note="C2H2-type 3"; /evidence="ECO:0000255|PROSITE-ProRule:PRU00042"
Q13127	REST_HUMAN	RE1-silencing transcription factor (Neural-restrictive silencer factor) (X2 box repressor)	ZN_FING 159..181; /note="C2H2-type 1"; /evidence="ECO:0000255|PROSITE-ProRule:PRU00042"; ZN_FING 216..238; /note="C2H2-type 2"; /evidence="ECO:0000255|PROSITE-ProRule:PRU00042"; ZN_FING 248..270; /note="C2H2-type 3"; /evidence="ECO:0000255|PROSITE-ProRule:PRU00042"; ZN_FING 276..298; /note="C2H2-type 4"; /evidence="ECO:0000255|PROSITE-ProRule:PRU00042"; ZN_FING 304..326; /note="C2H2-type 5"; /evi…
Q13129	RLF_HUMAN	Zinc finger protein Rlf (Rearranged L-myc fusion gene protein) (Zn-15-related protein)	ZN_FING 582..604; /note="C2H2-type 1"; /evidence="ECO:0000255|PROSITE-ProRule:PRU00042"; ZN_FING 671..696; /note="C2H2-type 2"; /evidence="ECO:0000255|PROSITE-ProRule:PRU00042"; ZN_FING 714..736; /note="C2H2-type 3"; /evidence="ECO:0000255|PROSITE-ProRule:PRU00042"; ZN_FING 742..766; /note="C2H2-type 4"; /evidence="ECO:0000255|PROSITE-ProRule:PRU00042"; ZN_FING 771..795; /note="C2H2-type 5"; /evi…
Q13133	NR1H3_HUMAN	Oxysterols receptor LXR-alpha (Liver X receptor alpha) (Nuclear receptor subfamily 1 group H member 3)	ZN_FING 98..118; /note="NR C4-type"; /evidence="ECO:0000255|PROSITE-ProRule:PRU00407"; ZN_FING 134..158; /note="NR C4-type"; /evidence="ECO:0000255|PROSITE-ProRule:PRU00407"
Q13137	CACO2_HUMAN	Calcium-binding and coiled-coil domain-containing protein 2 (Antigen nuclear dot 52 kDa protein) (Nuclear domain 10 protein NDP52) (Nuclear domain 10 protein 52) (Nuclear dot protein 52)	ZN_FING 419..444; /note="UBZ1-type"; /evidence="ECO:0000255|PROSITE-ProRule:PRU01253"
Q13191	CBLB_HUMAN	E3 ubiquitin-protein ligase CBL-B (EC 2.3.2.27) (Casitas B-lineage lymphoma proto-oncogene b) (RING finger protein 56) (RING-type E3 ubiquitin transferase CBL-B) (SH3-binding protein CBL-B) (Signal transduction protein CBL-B)	ZN_FING 373..412; /note="RING-type"; /evidence="ECO:0000255|PROSITE-ProRule:PRU00175"
Q13233	M3K1_HUMAN	Mitogen-activated protein kinase kinase kinase 1 (EC 2.7.11.25) (MAPK/ERK kinase kinase 1) (MEK kinase 1) (MEKK 1) (EC 2.3.2.27)	ZN_FING 338..366; /note="SWIM-type"; /evidence="ECO:0000255|PROSITE-ProRule:PRU00325"; ZN_FING 443..492; /note="RING-type"; /evidence="ECO:0000255|PROSITE-ProRule:PRU00175"
Q13263	TIF1B_HUMAN	Transcription intermediary factor 1-beta (TIF1-beta) (E3 SUMO-protein ligase TRIM28) (EC 2.3.2.27) (KRAB-associated protein 1) (KAP-1) (KRAB-interacting protein 1) (KRIP-1) (Nuclear corepressor KAP-1) (RING finger protein 96) (RING-type E3 ubiquitin transferase TIF1-beta) (Tripartite motif-containing protein 28)	ZN_FING 65..121; /note="RING-type"; /evidence="ECO:0000255|PROSITE-ProRule:PRU00175"; ZN_FING 148..195; /note="B box-type 1; atypical"; /evidence="ECO:0000255|PROSITE-ProRule:PRU00024"; ZN_FING 204..245; /note="B box-type 2"; /evidence="ECO:0000255|PROSITE-ProRule:PRU00024"; ZN_FING 625..672; /note="PHD-type"; /evidence="ECO:0000255|PROSITE-ProRule:PRU00146"
Q13285	STF1_HUMAN	Steroidogenic factor 1 (SF-1) (STF-1) (hSF-1) (Adrenal 4-binding protein) (Fushi tarazu factor homolog 1) (Nuclear receptor subfamily 5 group A member 1) (Steroid hormone receptor Ad4BP)	ZN_FING 13..33; /note="NR C4-type"; /evidence="ECO:0000255|PROSITE-ProRule:PRU00407"; ZN_FING 49..73; /note="NR C4-type"; /evidence="ECO:0000255|PROSITE-ProRule:PRU00407"
Q13330	MTA1_HUMAN	Metastasis-associated protein MTA1	ZN_FING 393..420; /note="GATA-type; atypical"
Q13342	SP140_HUMAN	Nuclear body protein SP140 (Lymphoid-restricted homolog of Sp100) (LYSp100) (Nuclear autoantigen Sp-140) (Speckled 140 kDa)	ZN_FING 690..736; /note="PHD-type"; /evidence="ECO:0000255|PROSITE-ProRule:PRU00146"
Q13351	KLF1_HUMAN	Krueppel-like factor 1 (Erythroid krueppel-like transcription factor) (EKLF)	ZN_FING 279..303; /note="C2H2-type 1"; /evidence="ECO:0000255|PROSITE-ProRule:PRU00042"; ZN_FING 309..333; /note="C2H2-type 2"; /evidence="ECO:0000255|PROSITE-ProRule:PRU00042"; ZN_FING 339..361; /note="C2H2-type 3"; /evidence="ECO:0000255|PROSITE-ProRule:PRU00042"
Q13360	ZN177_HUMAN	Zinc finger protein 177	ZN_FING 145..170; /note="C2H2-type 1; degenerate"; /evidence="ECO:0000255|PROSITE-ProRule:PRU00042"; ZN_FING 176..198; /note="C2H2-type 2; degenerate"; /evidence="ECO:0000255|PROSITE-ProRule:PRU00042"; ZN_FING 256..278; /note="C2H2-type 3; atypical"; /evidence="ECO:0000255|PROSITE-ProRule:PRU00042"; ZN_FING 284..306; /note="C2H2-type 4"; /evidence="ECO:0000255|PROSITE-ProRule:PRU00042"; ZN_FING 3…
Q13398	ZN211_HUMAN	Zinc finger protein 211 (Zinc finger protein C2H2-25)	ZN_FING 131..157; /note="C2H2-type 1"; /evidence="ECO:0000255|PROSITE-ProRule:PRU00042"; ZN_FING 257..279; /note="C2H2-type 2"; /evidence="ECO:0000255|PROSITE-ProRule:PRU00042"; ZN_FING 285..307; /note="C2H2-type 3"; /evidence="ECO:0000255|PROSITE-ProRule:PRU00042"; ZN_FING 313..335; /note="C2H2-type 4"; /evidence="ECO:0000255|PROSITE-ProRule:PRU00042"; ZN_FING 341..363; /note="C2H2-type 5"; /evi…
Q13422	IKZF1_HUMAN	DNA-binding protein Ikaros (Ikaros family zinc finger protein 1) (Lymphoid transcription factor LyF-1)	ZN_FING 117..139; /note="C2H2-type 1"; /evidence="ECO:0000255|PROSITE-ProRule:PRU00042"; ZN_FING 145..167; /note="C2H2-type 2"; /evidence="ECO:0000255|PROSITE-ProRule:PRU00042"; ZN_FING 173..195; /note="C2H2-type 3"; /evidence="ECO:0000255|PROSITE-ProRule:PRU00042"; ZN_FING 201..224; /note="C2H2-type 4"; /evidence="ECO:0000255|PROSITE-ProRule:PRU00042"; ZN_FING 462..484; /note="C2H2-type 5"; /evi…
Q13459	MYO9B_HUMAN	Unconventional myosin-IXb (Unconventional myosin-9b)	ZN_FING 1632..1681; /note="Phorbol-ester/DAG-type"; /evidence="ECO:0000255|PROSITE-ProRule:PRU00226"
Q13464	ROCK1_HUMAN	Rho-associated protein kinase 1 (EC 2.7.11.1) (Renal carcinoma antigen NY-REN-35) (Rho-associated, coiled-coil-containing protein kinase 1) (Rho-associated, coiled-coil-containing protein kinase I) (ROCK-I) (p160 ROCK-1) (p160ROCK)	ZN_FING 1228..1281; /note="Phorbol-ester/DAG-type"; /evidence="ECO:0000255|PROSITE-ProRule:PRU00226"
Q13472	TOP3A_HUMAN	DNA topoisomerase 3-alpha (EC 5.6.2.1) (DNA topoisomerase III alpha)	ZN_FING 658..685; /note="C4-type"; /evidence="ECO:0000255"; ZN_FING 813..852; /note="GRF-type 1"; /evidence="ECO:0000255|PROSITE-ProRule:PRU01343"; ZN_FING 897..939; /note="GRF-type 2"; /evidence="ECO:0000255|PROSITE-ProRule:PRU01343"
Q13489	BIRC3_HUMAN	Baculoviral IAP repeat-containing protein 3 (EC 2.3.2.27) (Apoptosis inhibitor 2) (API2) (Cellular inhibitor of apoptosis 2) (C-IAP2) (IAP homolog C) (Inhibitor of apoptosis protein 1) (hIAP-1) (hIAP1) (RING finger protein 49) (RING-type E3 ubiquitin transferase BIRC3) (TNFR2-TRAF-signaling complex protein 1)	ZN_FING 557..592; /note="RING-type"; /evidence="ECO:0000255|PROSITE-ProRule:PRU00175"
Q13490	BIRC2_HUMAN	Baculoviral IAP repeat-containing protein 2 (EC 2.3.2.27) (Cellular inhibitor of apoptosis 1) (C-IAP1) (IAP homolog B) (Inhibitor of apoptosis protein 2) (hIAP-2) (hIAP2) (RING finger protein 48) (RING-type E3 ubiquitin transferase BIRC2) (TNFR2-TRAF-signaling complex protein 2)	ZN_FING 571..606; /note="RING-type"; /evidence="ECO:0000255|PROSITE-ProRule:PRU00175"
Q13501	SQSTM_HUMAN	Sequestosome-1 (EBI3-associated protein of 60 kDa) (EBIAP) (p60) (Phosphotyrosine-independent ligand for the Lck SH2 domain of 62 kDa) (Ubiquitin-binding protein p62)	ZN_FING 123..173; /note="ZZ-type"; /evidence="ECO:0000255|PROSITE-ProRule:PRU00228"
Q13574	DGKZ_HUMAN	Diacylglycerol kinase zeta (DAG kinase zeta) (EC 2.7.1.107) (Diglyceride kinase zeta) (DGK-zeta)	ZN_FING 98..152; /note="Phorbol-ester/DAG-type 1"; /evidence="ECO:0000255|PROSITE-ProRule:PRU00226"; ZN_FING 172..230; /note="Phorbol-ester/DAG-type 2"; /evidence="ECO:0000255|PROSITE-ProRule:PRU00226"
Q13615	MTMR3_HUMAN	Myotubularin-related protein 3 (EC 3.1.3.48) (FYVE domain-containing dual specificity protein phosphatase 1) (FYVE-DSP1) (Phosphatidylinositol-3,5-bisphosphate 3-phosphatase) (EC 3.1.3.95) (Phosphatidylinositol-3-phosphate phosphatase) (EC 3.1.3.64) (Zinc finger FYVE domain-containing protein 10)	ZN_FING 1119..1179; /note="FYVE-type"; /evidence="ECO:0000255|PROSITE-ProRule:PRU00091"
Q13642	FHL1_HUMAN	Four and a half LIM domains protein 1 (FHL-1) (Skeletal muscle LIM-protein 1) (SLIM) (SLIM-1)	ZN_FING 7..31; /note="C4-type"; /evidence="ECO:0000255"
Q13643	FHL3_HUMAN	Four and a half LIM domains protein 3 (FHL-3) (Skeletal muscle LIM-protein 2) (SLIM-2)	ZN_FING 7..31; /note="C4-type"; /evidence="ECO:0000255"
Q13702	RAPSN_HUMAN	43 kDa receptor-associated protein of the synapse (RAPsyn) (43 kDa postsynaptic protein) (Acetylcholine receptor-associated 43 kDa protein) (RING finger protein 205)	ZN_FING 363..403; /note="RING-type"; /evidence="ECO:0000255|PROSITE-ProRule:PRU00175"
Q13886	KLF9_HUMAN	Krueppel-like factor 9 (Basic transcription element-binding protein 1) (BTE-binding protein 1) (GC-box-binding protein 1) (Transcription factor BTEB1)	ZN_FING 143..167; /note="C2H2-type 1"; /evidence="ECO:0000255|PROSITE-ProRule:PRU00042"; ZN_FING 173..197; /note="C2H2-type 2"; /evidence="ECO:0000255|PROSITE-ProRule:PRU00042"; ZN_FING 203..225; /note="C2H2-type 3"; /evidence="ECO:0000255|PROSITE-ProRule:PRU00042"
Q13887	KLF5_HUMAN	Krueppel-like factor 5 (Basic transcription element-binding protein 2) (BTE-binding protein 2) (Colon krueppel-like factor) (GC-box-binding protein 2) (Intestinal-enriched krueppel-like factor) (Transcription factor BTEB2)	ZN_FING 373..397; /note="C2H2-type 1"; /evidence="ECO:0000255|PROSITE-ProRule:PRU00042"; ZN_FING 403..427; /note="C2H2-type 2"; /evidence="ECO:0000255|PROSITE-ProRule:PRU00042"; ZN_FING 433..455; /note="C2H2-type 3"; /evidence="ECO:0000255|PROSITE-ProRule:PRU00042"
Q13888	TF2H2_HUMAN	General transcription factor IIH subunit 2 (Basic transcription factor 2 44 kDa subunit) (BTF2 p44) (General transcription factor IIH polypeptide 2) (TFIIH basal transcription factor complex p44 subunit)	ZN_FING 291..308; /note="C4-type"
Q13889	TF2H3_HUMAN	General transcription factor IIH subunit 3 (Basic transcription factor 2 34 kDa subunit) (BTF2 p34) (General transcription factor IIH polypeptide 3) (TFIIH basal transcription factor complex p34 subunit)	ZN_FING 268..285; /note="C4-type"
Q14119	VEZF1_HUMAN	Vascular endothelial zinc finger 1 (Putative transcription factor DB1) (Zinc finger protein 161)	ZN_FING 74..96; /note="C2H2-type 1"; /evidence="ECO:0000255|PROSITE-ProRule:PRU00042"; ZN_FING 174..196; /note="C2H2-type 2"; /evidence="ECO:0000255|PROSITE-ProRule:PRU00042"; ZN_FING 202..224; /note="C2H2-type 3"; /evidence="ECO:0000255|PROSITE-ProRule:PRU00042"; ZN_FING 232..255; /note="C2H2-type 4"; /evidence="ECO:0000255|PROSITE-ProRule:PRU00042"; ZN_FING 261..283; /note="C2H2-type 5"; /evide…
Q14134	TRI29_HUMAN	Tripartite motif-containing protein 29 (Ataxia telangiectasia group D-associated protein)	ZN_FING 220..260; /note="B box-type"; /evidence="ECO:0000255|PROSITE-ProRule:PRU00024"
Q14142	TRI14_HUMAN	Tripartite motif-containing protein 14	ZN_FING 19..61; /note="B box-type"; /evidence="ECO:0000255|PROSITE-ProRule:PRU00024"
Q14149	MORC3_HUMAN	MORC family CW-type zinc finger protein 3 (Nuclear matrix protein 2) (Zinc finger CW-type coiled-coil domain protein 3)	ZN_FING 404..454; /note="CW-type"; /evidence="ECO:0000255|PROSITE-ProRule:PRU00454"
Q14161	GIT2_HUMAN	ARF GTPase-activating protein GIT2 (ARF GAP GIT2) (Cool-interacting tyrosine-phosphorylated protein 2) (CAT-2) (CAT2) (G protein-coupled receptor kinase-interactor 2) (GRK-interacting protein 2)	ZN_FING 11..34; /note="C4-type"; /evidence="ECO:0000255|PROSITE-ProRule:PRU00288"
Q14192	FHL2_HUMAN	Four and a half LIM domains protein 2 (FHL-2) (LIM domain protein DRAL) (Skeletal muscle LIM-protein 3) (SLIM-3)	ZN_FING 7..31; /note="C4-type"; /evidence="ECO:0000255"
Q14202	ZMYM3_HUMAN	Zinc finger MYM-type protein 3 (Zinc finger protein 261)	ZN_FING 332..366; /note="MYM-type 1"; ZN_FING 378..422; /note="MYM-type 2"; ZN_FING 429..464; /note="MYM-type 3"; ZN_FING 477..511; /note="MYM-type 4"; ZN_FING 521..559; /note="MYM-type 5"; ZN_FING 567..604; /note="MYM-type 6"; ZN_FING 612..646; /note="MYM-type 7"; ZN_FING 653..692; /note="MYM-type 8"; ZN_FING 699..733; /note="MYM-type 9"
Q14258	TRI25_HUMAN	E3 ubiquitin/ISG15 ligase TRIM25 (EC 6.3.2.n3) (Estrogen-responsive finger protein) (RING finger protein 147) (RING-type E3 ubiquitin transferase) (EC 2.3.2.27) (RING-type E3 ubiquitin transferase TRIM25) (Tripartite motif-containing protein 25) (Ubiquitin/ISG15-conjugating enzyme TRIM25) (Zinc finger protein 147)	ZN_FING 13..54; /note="RING-type"; /evidence="ECO:0000255|PROSITE-ProRule:PRU00175"
Q14526	HIC1_HUMAN	Hypermethylated in cancer 1 protein (Hic-1) (Zinc finger and BTB domain-containing protein 29)	ZN_FING 439..459; /note="C2H2-type 1"; /evidence="ECO:0000255|PROSITE-ProRule:PRU00042"; ZN_FING 509..529; /note="C2H2-type 2"; /evidence="ECO:0000255|PROSITE-ProRule:PRU00042"; ZN_FING 537..557; /note="C2H2-type 3"; /evidence="ECO:0000255|PROSITE-ProRule:PRU00042"; ZN_FING 565..585; /note="C2H2-type 4"; /evidence="ECO:0000255|PROSITE-ProRule:PRU00042"; ZN_FING 593..613; /note="C2H2-type 5"; /evi…
Q14527	HLTF_HUMAN	Helicase-like transcription factor (EC 2.3.2.27) (EC 3.6.4.-) (DNA-binding protein/plasminogen activator inhibitor 1 regulator) (HIP116) (RING finger protein 80) (RING-type E3 ubiquitin transferase HLTF) (SWI/SNF-related matrix-associated actin-dependent regulator of chromatin subfamily A member 3) (Sucrose nonfermenting protein 2-like 3)	ZN_FING 760..801; /note="RING-type"; /evidence="ECO:0000255|PROSITE-ProRule:PRU00175"
Q14541	HNF4G_HUMAN	Hepatocyte nuclear factor 4-gamma (HNF-4-gamma) (Nuclear receptor subfamily 2 group A member 2)	ZN_FING 12..32; /note="NR C4-type"; /evidence="ECO:0000255|PROSITE-ProRule:PRU00407"; ZN_FING 48..72; /note="NR C4-type"; /evidence="ECO:0000255|PROSITE-ProRule:PRU00407"
Q14584	ZN266_HUMAN	Zinc finger protein 266 (Zinc finger protein HZF1)	ZN_FING 156..178; /note="C2H2-type 1; degenerate"; /evidence="ECO:0000255|PROSITE-ProRule:PRU00042"; ZN_FING 184..206; /note="C2H2-type 2; degenerate"; /evidence="ECO:0000255|PROSITE-ProRule:PRU00042"; ZN_FING 212..234; /note="C2H2-type 3"; /evidence="ECO:0000255|PROSITE-ProRule:PRU00042"; ZN_FING 240..262; /note="C2H2-type 4"; /evidence="ECO:0000255|PROSITE-ProRule:PRU00042"; ZN_FING 268..290; /…
Q14585	ZN345_HUMAN	Zinc finger protein 345 (Zinc finger protein HZF10)	ZN_FING 62..84; /note="C2H2-type 1"; /evidence="ECO:0000255|PROSITE-ProRule:PRU00042"; ZN_FING 90..112; /note="C2H2-type 2"; /evidence="ECO:0000255|PROSITE-ProRule:PRU00042"; ZN_FING 118..140; /note="C2H2-type 3"; /evidence="ECO:0000255|PROSITE-ProRule:PRU00042"; ZN_FING 146..168; /note="C2H2-type 4"; /evidence="ECO:0000255|PROSITE-ProRule:PRU00042"; ZN_FING 174..196; /note="C2H2-type 5"; /eviden…
Q14587	ZN268_HUMAN	Zinc finger protein 268 (Zinc finger protein HZF3)	ZN_FING 276..298; /note="C2H2-type 1"; /evidence="ECO:0000255|PROSITE-ProRule:PRU00042"; ZN_FING 304..326; /note="C2H2-type 2"; /evidence="ECO:0000255|PROSITE-ProRule:PRU00042"; ZN_FING 332..354; /note="C2H2-type 3"; /evidence="ECO:0000255|PROSITE-ProRule:PRU00042"; ZN_FING 360..382; /note="C2H2-type 4"; /evidence="ECO:0000255|PROSITE-ProRule:PRU00042"; ZN_FING 388..410; /note="C2H2-type 5"; /evi…
Q14592	ZN460_HUMAN	Zinc finger protein 460 (Zinc finger protein 272) (Zinc finger protein HZF8)	ZN_FING 196..218; /note="C2H2-type 1"; /evidence="ECO:0000255|PROSITE-ProRule:PRU00042"; ZN_FING 224..246; /note="C2H2-type 2"; /evidence="ECO:0000255|PROSITE-ProRule:PRU00042"; ZN_FING 252..274; /note="C2H2-type 3"; /evidence="ECO:0000255|PROSITE-ProRule:PRU00042"; ZN_FING 280..302; /note="C2H2-type 4"; /evidence="ECO:0000255|PROSITE-ProRule:PRU00042"; ZN_FING 308..330; /note="C2H2-type 5"; /evi…
Q14596	NBR1_HUMAN	Next to BRCA1 gene 1 protein (Cell migration-inducing gene 19 protein) (Membrane component chromosome 17 surface marker 2) (Neighbor of BRCA1 gene 1 protein) (Protein 1A1-3B)	ZN_FING 212..264; /note="ZZ-type"; /evidence="ECO:0000255|PROSITE-ProRule:PRU00228"
Q14644	RASA3_HUMAN	Ras GTPase-activating protein 3 (GAP1(IP4BP)) (Ins P4-binding protein)	ZN_FING 679..715; /note="Btk-type"; /evidence="ECO:0000255|PROSITE-ProRule:PRU00432"
Q14839	CHD4_HUMAN	Chromodomain-helicase-DNA-binding protein 4 (CHD-4) (EC 3.6.4.12) (ATP-dependent helicase CHD4) (Mi-2 autoantigen 218 kDa protein) (Mi2-beta)	ZN_FING 370..417; /note="PHD-type 1"; /evidence="ECO:0000255|PROSITE-ProRule:PRU00146"; ZN_FING 449..496; /note="PHD-type 2"; /evidence="ECO:0000255|PROSITE-ProRule:PRU00146"
Q14872	MTF1_HUMAN	Metal regulatory transcription factor 1 (MRE-binding transcription factor) (Transcription factor MTF-1)	ZN_FING 140..164; /note="C2H2-type 1"; /evidence="ECO:0000255|PROSITE-ProRule:PRU00042"; ZN_FING 170..194; /note="C2H2-type 2"; /evidence="ECO:0000255|PROSITE-ProRule:PRU00042"; ZN_FING 200..224; /note="C2H2-type 3"; /evidence="ECO:0000255|PROSITE-ProRule:PRU00042"; ZN_FING 229..253; /note="C2H2-type 4"; /evidence="ECO:0000255|PROSITE-ProRule:PRU00042"; ZN_FING 259..283; /note="C2H2-type 5"; /evi…
Q14929	ZN169_HUMAN	Zinc finger protein 169	ZN_FING 234..256; /note="C2H2-type 1"; /evidence="ECO:0000255|PROSITE-ProRule:PRU00042"; ZN_FING 262..284; /note="C2H2-type 2"; /evidence="ECO:0000255|PROSITE-ProRule:PRU00042"; ZN_FING 290..312; /note="C2H2-type 3"; /evidence="ECO:0000255|PROSITE-ProRule:PRU00042"; ZN_FING 318..340; /note="C2H2-type 4"; /evidence="ECO:0000255|PROSITE-ProRule:PRU00042"; ZN_FING 346..368; /note="C2H2-type 5"; /evi…
Q14966	ZN638_HUMAN	Zinc finger protein 638 (Cutaneous T-cell lymphoma-associated antigen se33-1) (CTCL-associated antigen se33-1) (Nuclear protein 220) (Zinc finger matrin-like protein)	ZN_FING 1928..1958; /note="Matrin-type"; /evidence="ECO:0000255|PROSITE-ProRule:PRU00130"
Q14994	NR1I3_HUMAN	Nuclear receptor subfamily 1 group I member 3 (Constitutive activator of retinoid response) (Constitutive active response) (Constitutive androstane receptor) (CAR) (Orphan nuclear receptor MB67)	ZN_FING 11..31; /note="NR C4-type"; /evidence="ECO:0000255|PROSITE-ProRule:PRU00407"; ZN_FING 47..71; /note="NR C4-type"; /evidence="ECO:0000255|PROSITE-ProRule:PRU00407"
Q14995	NR1D2_HUMAN	Nuclear receptor subfamily 1 group D member 2 (Orphan nuclear hormone receptor BD73) (Rev-erb alpha-related receptor) (RVR) (Rev-erb-beta) (V-erbA-related protein 1-related) (EAR-1R)	ZN_FING 103..123; /note="NR C4-type"; /evidence="ECO:0000255|PROSITE-ProRule:PRU00407"; ZN_FING 140..164; /note="NR C4-type"; /evidence="ECO:0000255|PROSITE-ProRule:PRU00407"
Q149N8	SHPRH_HUMAN	E3 ubiquitin-protein ligase SHPRH (EC 2.3.2.27) (EC 3.6.4.-) (RING-type E3 ubiquitin transferase SHPRH) (SNF2, histone-linker, PHD and RING finger domain-containing helicase)	ZN_FING 658..709; /note="PHD-type"; ZN_FING 1432..1479; /note="RING-type"; /evidence="ECO:0000255|PROSITE-ProRule:PRU00175"
Q14CW9	AT7L3_HUMAN	Ataxin-7-like protein 3 (SAGA-associated factor 11 homolog)	ZN_FING 84..105; /note="SGF11-type"; /evidence="ECO:0000255|HAMAP-Rule:MF_03047"
Q14D33	RTP5_HUMAN	Receptor-transporting protein 5 (3CxxC-type zinc finger protein 5) (CXXC-type zinc finger protein 11)	ZN_FING 52..148; /note="3CxxC-type"; /evidence="ECO:0000255"
Q15022	SUZ12_HUMAN	Polycomb protein SUZ12 (Chromatin precipitated E2F target 9 protein) (ChET 9 protein) (Joined to JAZF1 protein) (Suppressor of zeste 12 protein homolog)	ZN_FING 448..471; /note="C2H2-type"
Q15027	ACAP1_HUMAN	Arf-GAP with coiled-coil, ANK repeat and PH domain-containing protein 1 (Centaurin-beta-1) (Cnt-b1)	ZN_FING 420..443; /note="C4-type"; /evidence="ECO:0000255|PROSITE-ProRule:PRU00288"
Q15057	ACAP2_HUMAN	Arf-GAP with coiled-coil, ANK repeat and PH domain-containing protein 2 (Centaurin-beta-2) (Cnt-b2)	ZN_FING 414..437; /note="C4-type"; /evidence="ECO:0000255|PROSITE-ProRule:PRU00288"
Q15072	OZF_HUMAN	Zinc finger protein OZF (Only zinc finger protein) (Zinc finger protein 146)	ZN_FING 16..38; /note="C2H2-type 1"; /evidence="ECO:0000255|PROSITE-ProRule:PRU00042"; ZN_FING 44..66; /note="C2H2-type 2"; /evidence="ECO:0000255|PROSITE-ProRule:PRU00042"; ZN_FING 72..94; /note="C2H2-type 3"; /evidence="ECO:0000255|PROSITE-ProRule:PRU00042"; ZN_FING 100..122; /note="C2H2-type 4"; /evidence="ECO:0000255|PROSITE-ProRule:PRU00042"; ZN_FING 128..150; /note="C2H2-type 5"; /evidence=…
Q15075	EEA1_HUMAN	Early endosome antigen 1 (Endosome-associated protein p162) (Zinc finger FYVE domain-containing protein 2)	ZN_FING 41..64; /note="C2H2-type"; /evidence="ECO:0000255|PROSITE-ProRule:PRU00042"; ZN_FING 1352..1410; /note="FYVE-type"; /evidence="ECO:0000255|PROSITE-ProRule:PRU00091"
Q15139	KPCD1_HUMAN	Serine/threonine-protein kinase D1 (EC 2.7.11.13) (Protein kinase C mu type) (Protein kinase D) (nPKC-D1) (nPKC-mu)	ZN_FING 146..196; /note="Phorbol-ester/DAG-type 1"; /evidence="ECO:0000255|PROSITE-ProRule:PRU00226"; ZN_FING 270..320; /note="Phorbol-ester/DAG-type 2"; /evidence="ECO:0000255|PROSITE-ProRule:PRU00226"
Q15326	ZMY11_HUMAN	Zinc finger MYND domain-containing protein 11 (Adenovirus 5 E1A-binding protein) (Bone morphogenetic protein receptor-associated molecule 1) (Protein BS69)	ZN_FING 100..148; /note="PHD-type"; /evidence="ECO:0000255|PROSITE-ProRule:PRU00146"; ZN_FING 563..598; /note="MYND-type"; /evidence="ECO:0000255|PROSITE-ProRule:PRU00134, ECO:0000269|PubMed:26845565"
Q15406	NR6A1_HUMAN	Nuclear receptor subfamily 6 group A member 1 (Germ cell nuclear factor) (GCNF) (hGCNF) (Retinoid receptor-related testis-specific receptor) (RTR) (hRTR)	ZN_FING 60..80; /note="NR C4-type"; /evidence="ECO:0000255|PROSITE-ProRule:PRU00407"; ZN_FING 96..120; /note="NR C4-type"; /evidence="ECO:0000255|PROSITE-ProRule:PRU00407"
Q15428	SF3A2_HUMAN	Splicing factor 3A subunit 2 (SF3a66) (Spliceosome-associated protein 62) (SAP 62)	ZN_FING 54..84; /note="Matrin-type"; /evidence="ECO:0000255|PROSITE-ProRule:PRU00130"
Q15560	TCEA2_HUMAN	Transcription elongation factor A protein 2 (Testis-specific S-II) (Transcription elongation factor S-II protein 2) (Transcription elongation factor TFIIS.l)	ZN_FING 257..297; /note="TFIIS-type"; /evidence="ECO:0000255|PROSITE-ProRule:PRU00472"
Q15637	SF01_HUMAN	Splicing factor 1 (Mammalian branch point-binding protein) (BBP) (mBBP) (Transcription factor ZFM1) (Zinc finger gene in MEN1 locus) (Zinc finger protein 162)	ZN_FING 277..296; /note="CCHC-type"; /evidence="ECO:0000255|PROSITE-ProRule:PRU00047"
Q15649	ZNHI3_HUMAN	Zinc finger HIT domain-containing protein 3 (HNF-4a coactivator) (Thyroid hormone receptor interactor 3) (Thyroid receptor-interacting protein 3) (TR-interacting protein 3) (TRIP-3)	ZN_FING 11..42; /note="HIT-type"; /evidence="ECO:0000255|PROSITE-ProRule:PRU00453"
Q15650	TRIP4_HUMAN	Activating signal cointegrator 1 (ASC-1) (Thyroid receptor-interacting protein 4) (TR-interacting protein 4) (TRIP-4)	ZN_FING 171..187; /note="C4-type"
Q15652	JHD2C_HUMAN	Probable JmjC domain-containing histone demethylation protein 2C (EC 1.14.11.-) (Jumonji domain-containing protein 1C) (Thyroid receptor-interacting protein 8) (TR-interacting protein 8) (TRIP-8)	ZN_FING 1846..1871; /note="C6-type"; /evidence="ECO:0000255"
Q15696	U2AFM_HUMAN	U2 small nuclear ribonucleoprotein auxiliary factor 35 kDa subunit-related protein 2 (CCCH type zinc finger, RNA-binding motif and serine/arginine rich protein 2) (Renal carcinoma antigen NY-REN-20) (U2(RNU2) small nuclear RNA auxiliary factor 1-like 2) (U2AF35-related protein) (URP)	ZN_FING 166..194; /note="C3H1-type 1"; /evidence="ECO:0000255|PROSITE-ProRule:PRU00723"; ZN_FING 306..333; /note="C3H1-type 2"; /evidence="ECO:0000255|PROSITE-ProRule:PRU00723"
Q15697	ZN174_HUMAN	Zinc finger protein 174 (AW-1) (Zinc finger and SCAN domain-containing protein 8)	ZN_FING 326..348; /note="C2H2-type 1"; /evidence="ECO:0000255|PROSITE-ProRule:PRU00042"; ZN_FING 354..376; /note="C2H2-type 2"; /evidence="ECO:0000255|PROSITE-ProRule:PRU00042"; ZN_FING 382..405; /note="C2H2-type 3"; /evidence="ECO:0000255|PROSITE-ProRule:PRU00042"
Q15776	ZKSC8_HUMAN	Zinc finger protein with KRAB and SCAN domains 8 (LD5-1) (Zinc finger protein 192)	ZN_FING 322..344; /note="C2H2-type 1"; /evidence="ECO:0000255|PROSITE-ProRule:PRU00042"; ZN_FING 350..372; /note="C2H2-type 2"; /evidence="ECO:0000255|PROSITE-ProRule:PRU00042"; ZN_FING 378..400; /note="C2H2-type 3"; /evidence="ECO:0000255|PROSITE-ProRule:PRU00042"; ZN_FING 406..428; /note="C2H2-type 4"; /evidence="ECO:0000255|PROSITE-ProRule:PRU00042"; ZN_FING 434..456; /note="C2H2-type 5"; /evi…
Q15911	ZFHX3_HUMAN	Zinc finger homeobox protein 3 (AT motif-binding factor 1) (AT-binding transcription factor 1) (Alpha-fetoprotein enhancer-binding protein) (Zinc finger homeodomain protein 3) (ZFH-3)	ZN_FING 79..101; /note="C2H2-type 1; degenerate"; /evidence="ECO:0000255|PROSITE-ProRule:PRU00042"; ZN_FING 282..305; /note="C2H2-type 2"; /evidence="ECO:0000255|PROSITE-ProRule:PRU00042"; ZN_FING 640..663; /note="C2H2-type 3"; /evidence="ECO:0000255|PROSITE-ProRule:PRU00042"; ZN_FING 671..694; /note="C2H2-type 4"; /evidence="ECO:0000255|PROSITE-ProRule:PRU00042"; ZN_FING 726..750; /note="C2H2-ty…
Q15915	ZIC1_HUMAN	Zinc finger protein ZIC 1 (Zinc finger protein 201) (Zinc finger protein of the cerebellum 1)	ZN_FING 225..260; /note="C2H2-type 1; atypical"; /evidence="ECO:0000255|PROSITE-ProRule:PRU00042"; ZN_FING 269..296; /note="C2H2-type 2; atypical"; /evidence="ECO:0000255|PROSITE-ProRule:PRU00042"; ZN_FING 302..326; /note="C2H2-type 3"; /evidence="ECO:0000255|PROSITE-ProRule:PRU00042"; ZN_FING 332..356; /note="C2H2-type 4"; /evidence="ECO:0000255|PROSITE-ProRule:PRU00042"; ZN_FING 362..384; /note…
Q15916	ZBTB6_HUMAN	Zinc finger and BTB domain-containing protein 6 (Zinc finger protein 482) (Zinc finger protein with interaction domain)	ZN_FING 301..323; /note="C2H2-type 1"; /evidence="ECO:0000255|PROSITE-ProRule:PRU00042"; ZN_FING 326..348; /note="C2H2-type 2"; /evidence="ECO:0000255|PROSITE-ProRule:PRU00042"; ZN_FING 354..376; /note="C2H2-type 3"; /evidence="ECO:0000255|PROSITE-ProRule:PRU00042"; ZN_FING 382..405; /note="C2H2-type 4"; /evidence="ECO:0000255|PROSITE-ProRule:PRU00042"
Q15928	ZN141_HUMAN	Zinc finger protein 141	ZN_FING 171..193; /note="C2H2-type 1; atypical"; /evidence="ECO:0000255|PROSITE-ProRule:PRU00042"; ZN_FING 199..221; /note="C2H2-type 2"; /evidence="ECO:0000255|PROSITE-ProRule:PRU00042"; ZN_FING 227..249; /note="C2H2-type 3"; /evidence="ECO:0000255|PROSITE-ProRule:PRU00042"; ZN_FING 255..277; /note="C2H2-type 4"; /evidence="ECO:0000255|PROSITE-ProRule:PRU00042"; ZN_FING 283..305; /note="C2H2-typ…
Q15973	ZN124_HUMAN	Zinc finger protein 124 (Zinc finger protein HZF-16)	ZN_FING 122..144; /note="C2H2-type 1"; /evidence="ECO:0000255|PROSITE-ProRule:PRU00042"; ZN_FING 150..172; /note="C2H2-type 2"; /evidence="ECO:0000255|PROSITE-ProRule:PRU00042"; ZN_FING 178..200; /note="C2H2-type 3"; /evidence="ECO:0000255|PROSITE-ProRule:PRU00042"; ZN_FING 206..228; /note="C2H2-type 4"; /evidence="ECO:0000255|PROSITE-ProRule:PRU00042"; ZN_FING 234..256; /note="C2H2-type 5"; /evi…
Q16342	PDCD2_HUMAN	Programmed cell death protein 2 (Zinc finger MYND domain-containing protein 7) (Zinc finger protein Rp-8)	ZN_FING 135..172; /note="MYND-type; atypical"; /evidence="ECO:0000255|PROSITE-ProRule:PRU00134"
Q16587	ZNF74_HUMAN	Zinc finger protein 74 (Zinc finger protein 520) (hZNF7)	ZN_FING 248..270; /note="C2H2-type 1"; /evidence="ECO:0000255|PROSITE-ProRule:PRU00042"; ZN_FING 276..298; /note="C2H2-type 2"; /evidence="ECO:0000255|PROSITE-ProRule:PRU00042"; ZN_FING 304..326; /note="C2H2-type 3"; /evidence="ECO:0000255|PROSITE-ProRule:PRU00042"; ZN_FING 332..354; /note="C2H2-type 4"; /evidence="ECO:0000255|PROSITE-ProRule:PRU00042"; ZN_FING 360..382; /note="C2H2-type 5"; /evi…
Q16600	ZN239_HUMAN	Zinc finger protein 239 (Zinc finger protein HOK-2) (Zinc finger protein MOK-2)	ZN_FING 207..229; /note="C2H2-type 1"; /evidence="ECO:0000255|PROSITE-ProRule:PRU00042"; ZN_FING 235..257; /note="C2H2-type 2"; /evidence="ECO:0000255|PROSITE-ProRule:PRU00042"; ZN_FING 263..285; /note="C2H2-type 3"; /evidence="ECO:0000255|PROSITE-ProRule:PRU00042"; ZN_FING 291..313; /note="C2H2-type 4"; /evidence="ECO:0000255|PROSITE-ProRule:PRU00042"; ZN_FING 319..341; /note="C2H2-type 5"; /evi…
Q16629	SRSF7_HUMAN	Serine/arginine-rich splicing factor 7 (Splicing factor 9G8) (Splicing factor, arginine/serine-rich 7)	ZN_FING 104..120; /note="CCHC-type"; /evidence="ECO:0000255|PROSITE-ProRule:PRU00047"
Q16670	ZSC26_HUMAN	Zinc finger and SCAN domain-containing protein 26 (Protein SRE-ZBP) (Zinc finger protein 187)	ZN_FING 231..253; /note="C2H2-type 1; degenerate"; /evidence="ECO:0000255|PROSITE-ProRule:PRU00042"; ZN_FING 282..304; /note="C2H2-type 2"; /evidence="ECO:0000255|PROSITE-ProRule:PRU00042"; ZN_FING 310..332; /note="C2H2-type 3"; /evidence="ECO:0000255|PROSITE-ProRule:PRU00042"; ZN_FING 338..360; /note="C2H2-type 4"; /evidence="ECO:0000255|PROSITE-ProRule:PRU00042"; ZN_FING 366..388; /note="C2H2-t…
Q16760	DGKD_HUMAN	Diacylglycerol kinase delta (DAG kinase delta) (EC 2.7.1.107) (130 kDa diacylglycerol kinase) (Diglyceride kinase delta) (DGK-delta)	ZN_FING 163..213; /note="Phorbol-ester/DAG-type 1"; /evidence="ECO:0000255|PROSITE-ProRule:PRU00226"; ZN_FING 235..286; /note="Phorbol-ester/DAG-type 2"; /evidence="ECO:0000255|PROSITE-ProRule:PRU00226"
Q17R98	ZN827_HUMAN	Zinc finger protein 827	ZN_FING 374..396; /note="C2H2-type 1"; /evidence="ECO:0000255|PROSITE-ProRule:PRU00042"; ZN_FING 402..424; /note="C2H2-type 2"; /evidence="ECO:0000255|PROSITE-ProRule:PRU00042"; ZN_FING 433..455; /note="C2H2-type 3"; /evidence="ECO:0000255|PROSITE-ProRule:PRU00042"; ZN_FING 817..839; /note="C2H2-type 4"; /evidence="ECO:0000255|PROSITE-ProRule:PRU00042"; ZN_FING 845..867; /note="C2H2-type 5"; /evi…
Q17RB8	LONF1_HUMAN	LON peptidase N-terminal domain and RING finger protein 1 (RING finger protein 191)	ZN_FING 123..159; /note="RING-type 1"; /evidence="ECO:0000255|PROSITE-ProRule:PRU00175"; ZN_FING 479..517; /note="RING-type 2"; /evidence="ECO:0000255|PROSITE-ProRule:PRU00175"
Q19AV6	ZSWM7_HUMAN	Zinc finger SWIM domain-containing protein 7 (SWIM domain-containing and Srs2-interacting protein 1 homolog) (SWIM-type zinc finger domain-containing protein 7)	ZN_FING 66..114; /note="SWIM-type"; /evidence="ECO:0000255|PROSITE-ProRule:PRU00325"
Q1L5Z9	LONF2_HUMAN	LON peptidase N-terminal domain and RING finger protein 2 (Neuroblastoma apoptosis-related protease) (RING finger protein 192)	ZN_FING 449..487; /note="RING-type"; /evidence="ECO:0000255|PROSITE-ProRule:PRU00175"
Q2KHN1	RN151_HUMAN	RING finger protein 151	ZN_FING 20..58; /note="RING-type"; /evidence="ECO:0000255|PROSITE-ProRule:PRU00175"; ZN_FING 101..156; /note="TRAF-type"; /evidence="ECO:0000255|PROSITE-ProRule:PRU00207"
Q2M1K9	ZN423_HUMAN	Zinc finger protein 423 (Olf1/EBF-associated zinc finger protein) (hOAZ) (Smad- and Olf-interacting zinc finger protein)	ZN_FING 67..93; /note="C2H2-type 1; degenerate"; /evidence="ECO:0000255|PROSITE-ProRule:PRU00042"; ZN_FING 138..160; /note="C2H2-type 2"; /evidence="ECO:0000255|PROSITE-ProRule:PRU00042"; ZN_FING 166..188; /note="C2H2-type 3"; /evidence="ECO:0000255|PROSITE-ProRule:PRU00042"; ZN_FING 194..216; /note="C2H2-type 4"; /evidence="ECO:0000255|PROSITE-ProRule:PRU00042"; ZN_FING 222..244; /note="C2H2-typ…
Q2Q1W2	LIN41_HUMAN	E3 ubiquitin-protein ligase TRIM71 (EC 2.3.2.27) (Protein lin-41 homolog) (RING-type E3 ubiquitin transferase TRIM71) (Tripartite motif-containing protein 71)	ZN_FING 12..95; /note="RING-type"; /evidence="ECO:0000255|PROSITE-ProRule:PRU00175"; ZN_FING 194..241; /note="B box-type 1; atypical"; /evidence="ECO:0000255|PROSITE-ProRule:PRU00024"; ZN_FING 273..314; /note="B box-type 2"; /evidence="ECO:0000255|PROSITE-ProRule:PRU00024"
Q2QGD7	ZXDC_HUMAN	Zinc finger protein ZXDC (ZXD-like zinc finger protein)	ZN_FING 175..199; /note="C2H2-type 1"; /evidence="ECO:0000255|PROSITE-ProRule:PRU00042"; ZN_FING 208..232; /note="C2H2-type 2"; /evidence="ECO:0000255|PROSITE-ProRule:PRU00042"; ZN_FING 238..262; /note="C2H2-type 3"; /evidence="ECO:0000255|PROSITE-ProRule:PRU00042"; ZN_FING 268..290; /note="C2H2-type 4"; /evidence="ECO:0000255|PROSITE-ProRule:PRU00042"; ZN_FING 297..321; /note="C2H2-type 5"; /evi…
Q32MQ0	ZN750_HUMAN	Zinc finger protein 750	ZN_FING 25..46; /note="C2H2-type; degenerate"
Q3KNS6	ZN829_HUMAN	Zinc finger protein 829	ZN_FING 156..178; /note="C2H2-type 1"; /evidence="ECO:0000255|PROSITE-ProRule:PRU00042"; ZN_FING 184..206; /note="C2H2-type 2; degenerate"; /evidence="ECO:0000255|PROSITE-ProRule:PRU00042"; ZN_FING 212..234; /note="C2H2-type 3"; /evidence="ECO:0000255|PROSITE-ProRule:PRU00042"; ZN_FING 240..262; /note="C2H2-type 4"; /evidence="ECO:0000255|PROSITE-ProRule:PRU00042"; ZN_FING 268..290; /note="C2H2-t…
Q3KNV8	PCGF3_HUMAN	Polycomb group RING finger protein 3 (RING finger protein 3A)	ZN_FING 17..56; /note="RING-type"; /evidence="ECO:0000255|PROSITE-ProRule:PRU00175"
Q3KQV3	ZN792_HUMAN	Zinc finger protein 792	ZN_FING 132..154; /note="C2H2-type 1"; /evidence="ECO:0000255|PROSITE-ProRule:PRU00042"; ZN_FING 254..276; /note="C2H2-type 2; degenerate"; /evidence="ECO:0000255|PROSITE-ProRule:PRU00042"; ZN_FING 282..304; /note="C2H2-type 3"; /evidence="ECO:0000255|PROSITE-ProRule:PRU00042"; ZN_FING 310..332; /note="C2H2-type 4"; /evidence="ECO:0000255|PROSITE-ProRule:PRU00042"; ZN_FING 338..360; /note="C2H2-t…
Q3MJ62	ZSC23_HUMAN	Zinc finger and SCAN domain-containing protein 23 (Zinc finger protein 390) (Zinc finger protein 453)	ZN_FING 249..271; /note="C2H2-type 1"; /evidence="ECO:0000255|PROSITE-ProRule:PRU00042"; ZN_FING 277..299; /note="C2H2-type 2"; /evidence="ECO:0000255|PROSITE-ProRule:PRU00042"; ZN_FING 305..327; /note="C2H2-type 3"; /evidence="ECO:0000255|PROSITE-ProRule:PRU00042"; ZN_FING 333..355; /note="C2H2-type 4"; /evidence="ECO:0000255|PROSITE-ProRule:PRU00042"; ZN_FING 361..383; /note="C2H2-type 5"; /evi…
Q3SY56	SP6_HUMAN	Transcription factor Sp6 (Krueppel-like factor 14)	ZN_FING 254..278; /note="C2H2-type 1"; /evidence="ECO:0000255|PROSITE-ProRule:PRU00042"; ZN_FING 284..308; /note="C2H2-type 2"; /evidence="ECO:0000255|PROSITE-ProRule:PRU00042"; ZN_FING 314..336; /note="C2H2-type 3"; /evidence="ECO:0000255|PROSITE-ProRule:PRU00042"
Q495C1	RN212_HUMAN	Probable E3 SUMO-protein ligase RNF212 (EC 2.3.2.-) (Probable E3 SUMO-protein transferase RNF212) (RING finger protein 212)	ZN_FING 7..46; /note="RING-type"; /evidence="ECO:0000255|PROSITE-ProRule:PRU00175"
Q4G163	FBX43_HUMAN	F-box only protein 43 (Endogenous meiotic inhibitor 2)	ZN_FING 636..684; /note="ZBR-type"; /evidence="ECO:0000255|PROSITE-ProRule:PRU01220"
Q4VC12	MSS51_HUMAN	Putative protein MSS51 homolog, mitochondrial (Zinc finger MYND domain-containing protein 17)	ZN_FING 105..149; /note="MYND-type"; /evidence="ECO:0000255|PROSITE-ProRule:PRU00134"
Q4VC44	FWCH1_HUMAN	FLYWCH-type zinc finger-containing protein 1	ZN_FING 116..174; /note="FLYWCH-type 1"; ZN_FING 273..331; /note="FLYWCH-type 2"; ZN_FING 421..479; /note="FLYWCH-type 3"; ZN_FING 509..567; /note="FLYWCH-type 4"; ZN_FING 600..658; /note="FLYWCH-type 5"
Q504Y3	ZCPW2_HUMAN	Zinc finger CW-type PWWP domain protein 2	ZN_FING 24..79; /note="CW-type"; /evidence="ECO:0000255|PROSITE-ProRule:PRU00454"
Q52LW3	RHG29_HUMAN	Rho GTPase-activating protein 29 (PTPL1-associated RhoGAP protein 1) (Rho-type GTPase-activating protein 29)	ZN_FING 612..657; /note="Phorbol-ester/DAG-type"; /evidence="ECO:0000255|PROSITE-ProRule:PRU00226"
Q53FD0	ZC21C_HUMAN	Zinc finger C2HC domain-containing protein 1C	ZN_FING 387..416; /note="C2HC/C3H-type"; /evidence="ECO:0000255|PROSITE-ProRule:PRU01371"
Q53GS9	UBP39_HUMAN	Ubiquitin carboxyl-terminal hydrolase 39 (EC 3.4.19.12) (SAD1 homolog) (U4/U6.U5 tri-snRNP-associated 65 kDa protein)	ZN_FING 103..200; /note="UBP-type; degenerate"; /evidence="ECO:0000255|PROSITE-ProRule:PRU00502"
Q53T94	TAF1B_HUMAN	TATA box-binding protein-associated factor RNA polymerase I subunit B (RNA polymerase I-specific TBP-associated factor 63 kDa) (TAFI63) (TATA box-binding protein-associated factor 1B) (TBP-associated factor 1B) (Transcription initiation factor SL1/TIF-IB subunit B)	ZN_FING 4..39; /note="RRN7-type"
Q569K4	Z385B_HUMAN	Zinc finger protein 385B (Zinc finger protein 533)	ZN_FING 34..64; /note="Matrin-type 1"; ZN_FING 157..187; /note="Matrin-type 2"; ZN_FING 282..316; /note="Matrin-type 3"; ZN_FING 348..378; /note="Matrin-type 4"
Q56NI9	ESCO2_HUMAN	N-acetyltransferase ESCO2 (EC 2.3.1.-) (Establishment factor-like protein 2) (EFO2) (EFO2p) (hEFO2) (Establishment of cohesion 1 homolog 2) (ECO1 homolog 2)	ZN_FING 387..411; /note="CCHH-type"
Q58A45	PAN3_HUMAN	PAN2-PAN3 deadenylation complex subunit PAN3 (PAB1P-dependent poly(A)-specific ribonuclease) (Poly(A)-nuclease deadenylation complex subunit 3) (PAN deadenylation complex subunit 3)	ZN_FING 43..71; /note="C3H1-type"; /evidence="ECO:0000255|HAMAP-Rule:MF_03181"
Q5BKZ1	ZN326_HUMAN	DBIRD complex subunit ZNF326 (Zinc finger protein 326) (Zinc finger protein interacting with mRNPs and DBC1)	ZN_FING 314..336; /note="C2H2 AKAP95-type 1"; /evidence="ECO:0000255|PROSITE-ProRule:PRU01140"; ZN_FING 407..430; /note="C2H2 AKAP95-type 2"; /evidence="ECO:0000255|PROSITE-ProRule:PRU01140"
Q5D1E8	ZC12A_HUMAN	Endoribonuclease ZC3H12A (EC 3.1.-.-) (Monocyte chemotactic protein-induced protein 1) (MCP-induced protein 1) (MCPIP-1) (Regnase-1) (Reg1) (Zinc finger CCCH domain-containing protein 12A)	ZN_FING 301..324; /note="C3H1-type"
Q5F1R6	DJC21_HUMAN	DnaJ homolog subfamily C member 21 (DnaJ homolog subfamily A member 5) (Protein GS3)	ZN_FING 314..338; /note="C2H2-type 1"; /evidence="ECO:0000255|PROSITE-ProRule:PRU00042"; ZN_FING 482..506; /note="C2H2-type 2"; /evidence="ECO:0000255|PROSITE-ProRule:PRU00042"
Q5FWF4	ZRAB3_HUMAN	DNA annealing helicase and endonuclease ZRANB3 (Annealing helicase 2) (AH2) (Zinc finger Ran-binding domain-containing protein 3) [Includes: DNA annealing helicase ZRANB3 (EC 3.6.4.-); Endonuclease ZRANB3 (EC 3.1.-.-)]	ZN_FING 621..650; /note="RanBP2-type"; /evidence="ECO:0000255|PROSITE-ProRule:PRU00322"
Q5FWF5	ESCO1_HUMAN	N-acetyltransferase ESCO1 (EC 2.3.1.-) (CTF7 homolog 1) (Establishment factor-like protein 1) (EFO1) (EFO1p) (hEFO1) (Establishment of cohesion 1 homolog 1) (ECO1 homolog 1) (ESO1 homolog 1)	ZN_FING 617..641; /note="CCHH-type"; /evidence="ECO:0000269|PubMed:27803161"
Q5JSP0	FGD3_HUMAN	FYVE, RhoGEF and PH domain-containing protein 3 (Zinc finger FYVE domain-containing protein 5)	ZN_FING 532..588; /note="FYVE-type"; /evidence="ECO:0000255|PROSITE-ProRule:PRU00091"
Q5KSL6	DGKK_HUMAN	Diacylglycerol kinase kappa (DAG kinase kappa) (DGK-kappa) (EC 2.7.1.107) (142 kDa diacylglycerol kinase) (Diglyceride kinase kappa)	ZN_FING 327..377; /note="Phorbol-ester/DAG-type 1"; /evidence="ECO:0000255|PROSITE-ProRule:PRU00226"; ZN_FING 398..449; /note="Phorbol-ester/DAG-type 2"; /evidence="ECO:0000255|PROSITE-ProRule:PRU00226"
Q5M7Z0	RNFT1_HUMAN	E3 ubiquitin-protein ligase RNFT1 (EC 2.3.2.27) (Protein PTD016) (RING finger and transmembrane domain-containing protein 1)	ZN_FING 375..413; /note="RING-type"; /evidence="ECO:0000255|PROSITE-ProRule:PRU00175"
Q5QGT7	RTP2_HUMAN	Receptor-transporting protein 2 (3CxxC-type zinc finger protein 2)	ZN_FING 52..161; /note="3CxxC-type"; /evidence="ECO:0000255"
Q5T0T0	MARH8_HUMAN	E3 ubiquitin-protein ligase MARCHF8 (EC 2.3.2.27) (Cellular modulator of immune recognition) (c-MIR) (Membrane-associated RING finger protein 8) (Membrane-associated RING-CH protein VIII) (MARCH-VIII) (RING finger protein 178) (RING-type E3 ubiquitin transferase MARCHF8)	ZN_FING 72..133; /note="RING-CH-type"; /evidence="ECO:0000255|PROSITE-ProRule:PRU00623"
Q5T197	DCST1_HUMAN	E3 ubiquitin-protein ligase DCST1 (EC 2.3.2.27) (DC-STAMP domain-containing protein 1) (RING-type E3 ubiquitin transferase)	ZN_FING 646..685; /note="RING-type; degenerate"; /evidence="ECO:0000255|PROSITE-ProRule:PRU00175"
Q5T1R4	ZEP3_HUMAN	Transcription factor HIVEP3 (Human immunodeficiency virus type I enhancer-binding protein 3) (Kappa-B and V(D)J recombination signal sequences-binding protein) (Kappa-binding protein 1) (KBP-1) (Zinc finger protein ZAS3)	ZN_FING 192..214; /note="C2H2-type 1"; /evidence="ECO:0000255|PROSITE-ProRule:PRU00042"; ZN_FING 220..242; /note="C2H2-type 2"; /evidence="ECO:0000255|PROSITE-ProRule:PRU00042"; ZN_FING 640..670; /note="CCHC HIVEP-type"; /evidence="ECO:0000255|PROSITE-ProRule:PRU01154"; ZN_FING 1754..1776; /note="C2H2-type 3"; /evidence="ECO:0000255|PROSITE-ProRule:PRU00042"; ZN_FING 1782..1806; /note="C2H2-type …
Q5T1V6	DDX59_HUMAN	Probable ATP-dependent RNA helicase DDX59 (EC 3.6.4.13) (DEAD box protein 59) (Zinc finger HIT domain-containing protein 5)	ZN_FING 104..133; /note="HIT-type"
Q5T200	ZC3HD_HUMAN	Zinc finger CCCH domain-containing protein 13	ZN_FING 36..64; /note="C3H1-type"; /evidence="ECO:0000255|PROSITE-ProRule:PRU00723"
Q5T481	RBM20_HUMAN	RNA-binding protein 20 (RNA-binding motif protein 20)	ZN_FING 409..443; /note="U1-type"; /evidence="ECO:0000255"; ZN_FING 1161..1192; /note="Matrin-type"; /evidence="ECO:0000255|PROSITE-ProRule:PRU00130"
Q5T4F4	ZFY27_HUMAN	Protrudin (Spastic paraplegia 33 protein) (Zinc finger FYVE domain-containing protein 27)	ZN_FING 344..410; /note="FYVE-type"; /evidence="ECO:0000255|PROSITE-ProRule:PRU00091"
Q5T4S7	UBR4_HUMAN	E3 ubiquitin-protein ligase UBR4 (EC 2.3.2.27) (600 kDa retinoblastoma protein-associated factor) (N-recognin-4) (RING-type E3 ubiquitin transferase UBR4) (Retinoblastoma-associated factor of 600 kDa) (RBAF600) (p600) (Zinc finger UBR1-type protein 1)	ZN_FING 1656..1729; /note="UBR-type"; /evidence="ECO:0000255|PROSITE-ProRule:PRU00508"
Q5T619	ZN648_HUMAN	Zinc finger protein 648	ZN_FING 279..301; /note="C2H2-type 1"; /evidence="ECO:0000255|PROSITE-ProRule:PRU00042"; ZN_FING 307..329; /note="C2H2-type 2"; /evidence="ECO:0000255|PROSITE-ProRule:PRU00042"; ZN_FING 335..358; /note="C2H2-type 3"; /evidence="ECO:0000255|PROSITE-ProRule:PRU00042"; ZN_FING 364..386; /note="C2H2-type 4"; /evidence="ECO:0000255|PROSITE-ProRule:PRU00042"; ZN_FING 392..414; /note="C2H2-type 5"; /evi…
Q5T6S3	PHF19_HUMAN	PHD finger protein 19 (Polycomb-like protein 3) (hPCL3)	ZN_FING 96..151; /note="PHD-type 1"; ZN_FING 195..249; /note="PHD-type 2"
Q5T7W0	ZN618_HUMAN	Zinc finger protein 618	ZN_FING 147..169; /note="C2H2-type 1"; /evidence="ECO:0000255|PROSITE-ProRule:PRU00042"; ZN_FING 188..210; /note="C2H2-type 2"; /evidence="ECO:0000255|PROSITE-ProRule:PRU00042"; ZN_FING 256..278; /note="C2H2-type 3"; /evidence="ECO:0000255|PROSITE-ProRule:PRU00042"; ZN_FING 392..414; /note="C2H2-type 4"; /evidence="ECO:0000255|PROSITE-ProRule:PRU00042"
Q5TA31	RN187_HUMAN	E3 ubiquitin-protein ligase RNF187 (EC 2.3.2.27) (RING domain AP1 coactivator 1) (RACO-1) (RING finger protein 187) (RING-type E3 ubiquitin transferase RNF187)	ZN_FING 12..53; /note="RING-type"; /evidence="ECO:0000255|PROSITE-ProRule:PRU00175"
Q5TAX3	TUT4_HUMAN	Terminal uridylyltransferase 4 (TUTase 4) (EC 2.7.7.52) (Zinc finger CCHC domain-containing protein 11)	ZN_FING 304..334; /note="Matrin-type"; /evidence="ECO:0000255|PROSITE-ProRule:PRU00130"; ZN_FING 913..930; /note="CCHC-type 1"; /evidence="ECO:0000255|PROSITE-ProRule:PRU00047"; ZN_FING 1293..1310; /note="CCHC-type 2"; /evidence="ECO:0000255|PROSITE-ProRule:PRU00047"; ZN_FING 1357..1374; /note="CCHC-type 3"; /evidence="ECO:0000255|PROSITE-ProRule:PRU00047"
Q5TC82	RC3H1_HUMAN	Roquin-1 (Roquin) (EC 2.3.2.27) (RING finger and C3H zinc finger protein 1) (RING finger and CCCH-type zinc finger domain-containing protein 1) (RING finger protein 198)	ZN_FING 14..54; /note="RING-type; degenerate"; /evidence="ECO:0000255|PROSITE-ProRule:PRU00175"; ZN_FING 413..441; /note="C3H1-type"; /evidence="ECO:0000255|PROSITE-ProRule:PRU00723"
Q5TD97	FHL5_HUMAN	Four and a half LIM domains protein 5 (FHL-5) (Activator of cAMP-responsive element modulator in testis) (Activator of CREM in testis)	ZN_FING 8..32; /note="C4-type"; /evidence="ECO:0000255"
Q5U5Q3	MEX3C_HUMAN	RNA-binding E3 ubiquitin-protein ligase MEX3C (EC 2.3.2.27) (RING finger and KH domain-containing protein 2) (RING finger protein 194) (RING-type E3 ubiquitin transferase MEX3C)	ZN_FING 608..648; /note="RING-type"; /evidence="ECO:0000255|PROSITE-ProRule:PRU00175"
Q5VT25	MRCKA_HUMAN	Serine/threonine-protein kinase MRCK alpha (EC 2.7.11.1) (CDC42-binding protein kinase alpha) (DMPK-like alpha) (Myotonic dystrophy kinase-related CDC42-binding kinase alpha) (MRCK alpha) (Myotonic dystrophy protein kinase-like alpha)	ZN_FING 1012..1062; /note="Phorbol-ester/DAG-type"; /evidence="ECO:0000255|PROSITE-ProRule:PRU00226"
Q5VTB9	RN220_HUMAN	E3 ubiquitin-protein ligase RNF220 (EC 2.3.2.27) (RING finger protein 220) (RING-type E3 ubiquitin transferase RNF220)	ZN_FING 514..553; /note="RING-type"; /evidence="ECO:0000255|PROSITE-ProRule:PRU00175"
Q5VTD9	GFI1B_HUMAN	Zinc finger protein Gfi-1b (Growth factor independent protein 1B) (Potential regulator of CDKN1A translocated in CML)	ZN_FING 163..186; /note="C2H2-type 1"; /evidence="ECO:0000255|PROSITE-ProRule:PRU00042"; ZN_FING 192..214; /note="C2H2-type 2"; /evidence="ECO:0000255|PROSITE-ProRule:PRU00042"; ZN_FING 220..242; /note="C2H2-type 3"; /evidence="ECO:0000255|PROSITE-ProRule:PRU00042"; ZN_FING 248..270; /note="C2H2-type 4"; /evidence="ECO:0000255|PROSITE-ProRule:PRU00042"; ZN_FING 276..298; /note="C2H2-type 5"; /evi…
Q5VTR2	BRE1A_HUMAN	E3 ubiquitin-protein ligase BRE1A (BRE1-A) (hBRE1) (EC 2.3.2.27) (RING finger protein 20) (RING-type E3 ubiquitin transferase BRE1A)	ZN_FING 922..961; /note="RING-type"; /evidence="ECO:0000255|PROSITE-ProRule:PRU00175"
Q5VUA4	ZN318_HUMAN	Zinc finger protein 318 (Endocrine regulatory protein)	ZN_FING 1063..1097; /note="Matrin-type 1"; ZN_FING 1136..1166; /note="Matrin-type 2"
Q5VVQ6	OTU1_HUMAN	Ubiquitin thioesterase OTU1 (EC 3.4.19.12) (DUBA-8) (HIV-1-induced protease 7) (HIN-7) (HsHIN7) (OTU domain-containing protein 2)	ZN_FING 318..342; /note="C2H2-type"; /evidence="ECO:0000255|PROSITE-ProRule:PRU00042"
Q5VWG9	TAF3_HUMAN	Transcription initiation factor TFIID subunit 3 (140 kDa TATA box-binding protein-associated factor) (TBP-associated factor 3) (Transcription initiation factor TFIID 140 kDa subunit) (TAF(II)140) (TAF140) (TAFII-140) (TAFII140)	ZN_FING 865..915; /note="PHD-type"; /evidence="ECO:0000255|PROSITE-ProRule:PRU00146"
Q5VYS8	TUT7_HUMAN	Terminal uridylyltransferase 7 (TUTase 7) (EC 2.7.7.52) (Zinc finger CCHC domain-containing protein 6)	ZN_FING 244..274; /note="Matrin-type"; /evidence="ECO:0000255|PROSITE-ProRule:PRU00130"; ZN_FING 963..980; /note="CCHC-type 1"; /evidence="ECO:0000255|PROSITE-ProRule:PRU00047"; ZN_FING 1345..1362; /note="CCHC-type 2"; /evidence="ECO:0000255|PROSITE-ProRule:PRU00047, ECO:0000269|PubMed:28671666, ECO:0007744|PDB:5W0B, ECO:0007744|PDB:5W0M, ECO:0007744|PDB:5W0N"; ZN_FING 1451..1468; /note="CCHC-typ…
Q5VZF2	MBNL2_HUMAN	Muscleblind-like protein 2 (Muscleblind-like protein 1) (Muscleblind-like protein-like) (Muscleblind-like protein-like 39)	ZN_FING 13..41; /note="C3H1-type 1"; /evidence="ECO:0000255|PROSITE-ProRule:PRU00723"; ZN_FING 47..73; /note="C3H1-type 2"; /evidence="ECO:0000255|PROSITE-ProRule:PRU00723"; ZN_FING 176..204; /note="C3H1-type 3"; /evidence="ECO:0000255|PROSITE-ProRule:PRU00723"; ZN_FING 212..238; /note="C3H1-type 4"; /evidence="ECO:0000255|PROSITE-ProRule:PRU00723"
Q5VZL5	ZMYM4_HUMAN	Zinc finger MYM-type protein 4 (Zinc finger protein 262)	ZN_FING 362..402; /note="MYM-type 1"; ZN_FING 414..457; /note="MYM-type 2"; ZN_FING 464..499; /note="MYM-type 3"; ZN_FING 510..544; /note="MYM-type 4"; ZN_FING 554..592; /note="MYM-type 5"; ZN_FING 600..631; /note="MYM-type 6"; ZN_FING 708..742; /note="MYM-type 7"; ZN_FING 749..788; /note="MYM-type 8"; ZN_FING 795..829; /note="MYM-type 9"
Q5W0B1	OBI1_HUMAN	ORC ubiquitin ligase 1 (OBI1) (EC 2.3.2.27) (RING finger protein 219)	ZN_FING 18..56; /note="RING-type; degenerate"; /evidence="ECO:0000255|PROSITE-ProRule:PRU00175"
Q5XPI4	RN123_HUMAN	E3 ubiquitin-protein ligase RNF123 (EC 2.3.2.27) (Kip1 ubiquitination-promoting complex protein 1) (RING finger protein 123)	ZN_FING 1254..1292; /note="RING-type"; /evidence="ECO:0000255|PROSITE-ProRule:PRU00175"
Q63HK5	TSH3_HUMAN	Teashirt homolog 3 (Zinc finger protein 537)	ZN_FING 214..238; /note="C2H2-type 1"; /evidence="ECO:0000255|PROSITE-ProRule:PRU00042"; ZN_FING 275..299; /note="C2H2-type 2"; /evidence="ECO:0000255|PROSITE-ProRule:PRU00042"; ZN_FING 386..404; /note="C2H2-type 3; atypical"; /evidence="ECO:0000255|PROSITE-ProRule:PRU00042"; ZN_FING 976..998; /note="C2H2-type 4"; /evidence="ECO:0000255|PROSITE-ProRule:PRU00042"; ZN_FING 1041..1064; /note="C2H2-t…
Q63HN8	RN213_HUMAN	E3 ubiquitin-protein ligase RNF213 (EC 2.3.2.27) (EC 3.6.4.-) (ALK lymphoma oligomerization partner on chromosome 17) (E3 ubiquitin-lipopolysaccharide ligase RNF213) (EC 2.3.2.-) (Mysterin) (RING finger protein 213)	ZN_FING 3997..4036; /note="RING-type"; /evidence="ECO:0000255|PROSITE-ProRule:PRU00175"; ZN_FING 4483..4555; /note="RZ-type"; /evidence="ECO:0000255|PROSITE-ProRule:PRU01325, ECO:0000269|PubMed:34012115"
Q63HR2	TENS2_HUMAN	Tensin-2 (EC 3.1.3.48) (C1 domain-containing phosphatase and tensin homolog) (C1-TEN) (Tensin-like C1 domain-containing phosphatase)	ZN_FING 31..79; /note="Phorbol-ester/DAG-type"; /evidence="ECO:0000255|PROSITE-ProRule:PRU00226"
Q66K89	E4F1_HUMAN	Transcription factor E4F1 (EC 2.3.2.27) (E4F transcription factor 1) (Putative E3 ubiquitin-protein ligase E4F1) (RING-type E3 ubiquitin transferase E4F1) (Transcription factor E4F) (p120E4F) (p50E4F)	ZN_FING 192..214; /note="C2H2-type 1"; /evidence="ECO:0000255|PROSITE-ProRule:PRU00042"; ZN_FING 220..242; /note="C2H2-type 2"; /evidence="ECO:0000255|PROSITE-ProRule:PRU00042"; ZN_FING 248..272; /note="C2H2-type 3; degenerate"; /evidence="ECO:0000255|PROSITE-ProRule:PRU00042"; ZN_FING 435..457; /note="C2H2-type 4"; /evidence="ECO:0000255|PROSITE-ProRule:PRU00042"; ZN_FING 463..485; /note="C2H2-t…
Q68CP9	ARID2_HUMAN	AT-rich interactive domain-containing protein 2 (ARID domain-containing protein 2) (BRG1-associated factor 200) (BAF200) (Zinc finger protein with activation potential) (Zipzap/p200)	ZN_FING 1632..1657; /note="C2H2-type"
Q68DK2	ZFY26_HUMAN	Zinc finger FYVE domain-containing protein 26 (FYVE domain-containing centrosomal protein) (FYVE-CENT) (Spastizin)	ZN_FING 1812..1872; /note="FYVE-type"; /evidence="ECO:0000255|PROSITE-ProRule:PRU00091"
Q68DV7	RNF43_HUMAN	E3 ubiquitin-protein ligase RNF43 (EC 2.3.2.27) (RING finger protein 43) (RING-type E3 ubiquitin transferase RNF43)	ZN_FING 272..313; /note="RING-type; atypical"; /evidence="ECO:0000255|PROSITE-ProRule:PRU00175"
Q68EA5	ZNF57_HUMAN	Zinc finger protein 57 (Zinc finger protein 424)	ZN_FING 140..162; /note="C2H2-type 1"; /evidence="ECO:0000255|PROSITE-ProRule:PRU00042"; ZN_FING 196..218; /note="C2H2-type 2; degenerate"; /evidence="ECO:0000255|PROSITE-ProRule:PRU00042"; ZN_FING 224..246; /note="C2H2-type 3"; /evidence="ECO:0000255|PROSITE-ProRule:PRU00042"; ZN_FING 252..274; /note="C2H2-type 4"; /evidence="ECO:0000255|PROSITE-ProRule:PRU00042"; ZN_FING 280..302; /note="C2H2-t…
Q6AZZ1	TRI68_HUMAN	E3 ubiquitin-protein ligase TRIM68 (EC 2.3.2.27) (RING finger protein 137) (RING-type E3 ubiquitin transferase TRIM68) (SSA protein SS-56) (SS-56) (Tripartite motif-containing protein 68)	ZN_FING 16..61; /note="RING-type"; /evidence="ECO:0000255|PROSITE-ProRule:PRU00175"; ZN_FING 93..134; /note="B box-type"; /evidence="ECO:0000255|PROSITE-ProRule:PRU00024"
Q6DJT9	PLAG1_HUMAN	Zinc finger protein PLAG1 (Pleiomorphic adenoma gene 1 protein)	ZN_FING 34..56; /note="C2H2-type 1"; /evidence="ECO:0000255|PROSITE-ProRule:PRU00042"; ZN_FING 62..86; /note="C2H2-type 2"; /evidence="ECO:0000255|PROSITE-ProRule:PRU00042"; ZN_FING 92..114; /note="C2H2-type 3"; /evidence="ECO:0000255|PROSITE-ProRule:PRU00042"; ZN_FING 121..143; /note="C2H2-type 4"; /evidence="ECO:0000255|PROSITE-ProRule:PRU00042"; ZN_FING 150..172; /note="C2H2-type 5"; /evidence…
Q6DT37	MRCKG_HUMAN	Serine/threonine-protein kinase MRCK gamma (EC 2.7.11.1) (CDC42-binding protein kinase gamma) (DMPK-like gamma) (Myotonic dystrophy kinase-related CDC42-binding kinase gamma) (MRCK gamma) (MRCKG) (Myotonic dystrophy protein kinase-like gamma) (Myotonic dystrophy protein kinase-like alpha)	ZN_FING 878..927; /note="Phorbol-ester/DAG-type"; /evidence="ECO:0000255|PROSITE-ProRule:PRU00226"
Q6ECI4	ZN470_HUMAN	Zinc finger protein 470 (Chondrogenesis zinc finger protein 1) (CZF-1)	ZN_FING 228..250; /note="C2H2-type 1"; /evidence="ECO:0000255|PROSITE-ProRule:PRU00042"; ZN_FING 256..278; /note="C2H2-type 2"; /evidence="ECO:0000255|PROSITE-ProRule:PRU00042"; ZN_FING 284..306; /note="C2H2-type 3"; /evidence="ECO:0000255|PROSITE-ProRule:PRU00042"; ZN_FING 312..334; /note="C2H2-type 4"; /evidence="ECO:0000255|PROSITE-ProRule:PRU00042"; ZN_FING 340..362; /note="C2H2-type 5"; /evi…
Q6FIF0	ZFAN6_HUMAN	AN1-type zinc finger protein 6 (Associated with PRK1 protein) (Zinc finger A20 domain-containing protein 3)	ZN_FING 8..42; /note="A20-type"; /evidence="ECO:0000255|PROSITE-ProRule:PRU00451"; ZN_FING 143..189; /note="AN1-type"; /evidence="ECO:0000255|PROSITE-ProRule:PRU00449"
Q6GMV2	SMYD5_HUMAN	Histone-lysine N-trimethyltransferase SMYD5 (EC 2.1.1.372) (Protein NN8-4AG) (Retinoic acid-induced protein 15) (SET and MYND domain-containing protein 5) ([histone H4]-lysine20 N-trimethyltransferase SMYD5)	ZN_FING 98..136; /note="MYND-type"
Q6GPH4	XAF1_HUMAN	XIAP-associated factor 1 (BIRC4-binding protein)	ZN_FING 22..99; /note="TRAF-type"; /evidence="ECO:0000255|PROSITE-ProRule:PRU00207"
Q6GQQ9	OTU7B_HUMAN	OTU domain-containing protein 7B (EC 3.4.19.12) (Cellular zinc finger anti-NF-kappa-B protein) (Cezanne) (Zinc finger A20 domain-containing protein 1) (Zinc finger protein Cezanne)	ZN_FING 796..831; /note="A20-type"; /evidence="ECO:0000255|PROSITE-ProRule:PRU00451"
Q6IE81	JADE1_HUMAN	Protein Jade-1 (Jade family PHD finger protein 1) (PHD finger protein 17)	ZN_FING 203..253; /note="PHD-type 1"; /evidence="ECO:0000255|PROSITE-ProRule:PRU00146"; ZN_FING 255..289; /note="C2HC pre-PHD-type"; /evidence="ECO:0000255|PROSITE-ProRule:PRU01146"; ZN_FING 313..369; /note="PHD-type 2"; /evidence="ECO:0000255|PROSITE-ProRule:PRU01146"
Q6IEG0	SNR48_HUMAN	U11/U12 small nuclear ribonucleoprotein 48 kDa protein (U11/U12 snRNP 48 kDa protein) (U11/U12-48K)	ZN_FING 55..82; /note="CHHC U11-48K-type"; /evidence="ECO:0000255|PROSITE-ProRule:PRU01141"
Q6N043	Z280D_HUMAN	Zinc finger protein 280D (Suppressor of hairy wing homolog 4) (Zinc finger protein 634)	ZN_FING 321..343; /note="C2H2-type 1"; /evidence="ECO:0000255|PROSITE-ProRule:PRU00042"; ZN_FING 358..381; /note="C2H2-type 2"; /evidence="ECO:0000255|PROSITE-ProRule:PRU00042"; ZN_FING 388..412; /note="C2H2-type 3; degenerate"; /evidence="ECO:0000255|PROSITE-ProRule:PRU00042"; ZN_FING 418..441; /note="C2H2-type 4"; /evidence="ECO:0000255|PROSITE-ProRule:PRU00042"; ZN_FING 449..469; /note="C2H2-t…
Q6NUN9	ZN746_HUMAN	Zinc finger protein 746 (Parkin-interacting substrate) (PARIS)	ZN_FING 453..478; /note="C2H2-type 1; degenerate"; /evidence="ECO:0000255|PROSITE-ProRule:PRU00042"; ZN_FING 510..532; /note="C2H2-type 2"; /evidence="ECO:0000255|PROSITE-ProRule:PRU00042"; ZN_FING 538..560; /note="C2H2-type 3"; /evidence="ECO:0000255|PROSITE-ProRule:PRU00042"; ZN_FING 566..588; /note="C2H2-type 4"; /evidence="ECO:0000255|PROSITE-ProRule:PRU00042"
Q6NX45	ZN774_HUMAN	Zinc finger protein 774	ZN_FING 151..173; /note="C2H2-type 1"; /evidence="ECO:0000255|PROSITE-ProRule:PRU00042"; ZN_FING 179..201; /note="C2H2-type 2"; /evidence="ECO:0000255|PROSITE-ProRule:PRU00042"; ZN_FING 207..229; /note="C2H2-type 3"; /evidence="ECO:0000255|PROSITE-ProRule:PRU00042"; ZN_FING 235..257; /note="C2H2-type 4"; /evidence="ECO:0000255|PROSITE-ProRule:PRU00042"; ZN_FING 263..285; /note="C2H2-type 5"; /evi…
Q6NZ36	FAP20_HUMAN	Fanconi anemia core complex-associated protein 20 (FANCA-associated protein of 20 kDa) (Fanconi anemia-associated protein of 20 kDa)	ZN_FING 144..180; /note="UBZ2-type"; /evidence="ECO:0000255|PROSITE-ProRule:PRU01254"
Q6NZY4	ZCHC8_HUMAN	Zinc finger CCHC domain-containing protein 8 (TRAMP-like complex RNA-binding factor ZCCHC8)	ZN_FING 227..244; /note="CCHC-type"; /evidence="ECO:0000255|PROSITE-ProRule:PRU00047"
Q6P158	DHX57_HUMAN	Putative ATP-dependent RNA helicase DHX57 (EC 3.6.4.13) (DEAH box protein 57)	ZN_FING 299..326; /note="C3H1-type"; /evidence="ECO:0000255|PROSITE-ProRule:PRU00723"
Q6P1L6	ZN343_HUMAN	Zinc finger protein 343	ZN_FING 269..291; /note="C2H2-type 1"; /evidence="ECO:0000255|PROSITE-ProRule:PRU00042"; ZN_FING 297..319; /note="C2H2-type 2"; /evidence="ECO:0000255|PROSITE-ProRule:PRU00042"; ZN_FING 325..347; /note="C2H2-type 3"; /evidence="ECO:0000255|PROSITE-ProRule:PRU00042"; ZN_FING 353..375; /note="C2H2-type 4"; /evidence="ECO:0000255|PROSITE-ProRule:PRU00042"; ZN_FING 381..403; /note="C2H2-type 5"; /evi…
Q6P2D0	ZFP1_HUMAN	Zinc finger protein 1 homolog (Zfp-1) (Zinc finger protein 475)	ZN_FING 184..206; /note="C2H2-type 1"; /evidence="ECO:0000255|PROSITE-ProRule:PRU00042"; ZN_FING 212..234; /note="C2H2-type 2"; /evidence="ECO:0000255|PROSITE-ProRule:PRU00042"; ZN_FING 240..262; /note="C2H2-type 3"; /evidence="ECO:0000255|PROSITE-ProRule:PRU00042"; ZN_FING 268..290; /note="C2H2-type 4"; /evidence="ECO:0000255|PROSITE-ProRule:PRU00042"; ZN_FING 296..318; /note="C2H2-type 5"; /evi…
Q6P9F5	TRI40_HUMAN	E3 ubiquitin ligase TRIM40 (EC 2.3.2.27) (Probable E3 NEDD8-protein ligase) (RING finger protein 35)	ZN_FING 14..56; /note="RING-type"; /evidence="ECO:0000255|PROSITE-ProRule:PRU00175"; ZN_FING 66..107; /note="B box-type"; /evidence="ECO:0000255|PROSITE-ProRule:PRU00024"
Q6P9G9	ZN449_HUMAN	Zinc finger protein 449 (Zinc finger and SCAN domain-containing protein 19)	ZN_FING 323..345; /note="C2H2-type 1"; /evidence="ECO:0000255|PROSITE-ProRule:PRU00042"; ZN_FING 351..373; /note="C2H2-type 2"; /evidence="ECO:0000255|PROSITE-ProRule:PRU00042"; ZN_FING 379..401; /note="C2H2-type 3"; /evidence="ECO:0000255|PROSITE-ProRule:PRU00042"; ZN_FING 407..429; /note="C2H2-type 4"; /evidence="ECO:0000255|PROSITE-ProRule:PRU00042"; ZN_FING 435..457; /note="C2H2-type 5"; /evi…
Q6PCD5	RFWD3_HUMAN	E3 ubiquitin-protein ligase RFWD3 (EC 2.3.2.27) (RING finger and WD repeat domain-containing protein 3) (RING finger protein 201)	ZN_FING 287..331; /note="RING-type; degenerate"; /evidence="ECO:0000255|PROSITE-ProRule:PRU00175"
Q6PCT2	FXL19_HUMAN	F-box/LRR-repeat protein 19 (F-box and leucine-rich repeat protein 19)	ZN_FING 32..78; /note="CXXC-type"; /evidence="ECO:0000255|PROSITE-ProRule:PRU00509, ECO:0000269|PubMed:29276034"; ZN_FING 85..151; /note="PHD-type"; /evidence="ECO:0000255|PROSITE-ProRule:PRU00146, ECO:0000269|PubMed:29276034"
Q6PEW1	ZCH12_HUMAN	Zinc finger CCHC domain-containing protein 12 (Smad-interacting zinc finger protein 1)	ZN_FING 345..362; /note="CCHC-type"
Q6PJ69	TRI65_HUMAN	E3 ubiquitin-protein ligase TRIM65 (EC 2.3.2.27) (Tripartite motif-containing protein 65)	ZN_FING 12..51; /note="RING-type"; /evidence="ECO:0000255|PROSITE-ProRule:PRU00175"; ZN_FING 90..137; /note="B box-type"; /evidence="ECO:0000255|PROSITE-ProRule:PRU00024"
Q6PJI9	WDR59_HUMAN	GATOR2 complex protein WDR59 (WD repeat-containing protein 59)	ZN_FING 901..920; /note="C4-type"; /evidence="ECO:0000305|PubMed:35831510"; ZN_FING 921..973; /note="RING-type; atypical"; /evidence="ECO:0000305|PubMed:35831510"
Q6PJP8	DCR1A_HUMAN	DNA cross-link repair 1A protein (Beta-lactamase DCLRE1A) (EC 3.5.2.6) (SNM1 homolog A) (hSNM1) (hSNM1A)	ZN_FING 119..149; /note="UBZ4-type"; /evidence="ECO:0000255|PROSITE-ProRule:PRU01256"
Q6PJT7	ZC3HE_HUMAN	Zinc finger CCCH domain-containing protein 14 (Mammalian suppressor of tau pathology-2) (MSUT-2) (Renal carcinoma antigen NY-REN-37)	ZN_FING 595..620; /note="C3H1-type 1"; /evidence="ECO:0000255|PROSITE-ProRule:PRU00723"; ZN_FING 621..640; /note="C3H1-type 2"; /evidence="ECO:0000255|PROSITE-ProRule:PRU00723"; ZN_FING 641..656; /note="C3H1-type 3"; /evidence="ECO:0000255|PROSITE-ProRule:PRU00723"; ZN_FING 682..699; /note="C3H1-type 4"; /evidence="ECO:0000255|PROSITE-ProRule:PRU00723"; ZN_FING 701..719; /note="C3H1-type 5"; /evi…
Q6Q0C0	TRAF7_HUMAN	E3 ubiquitin-protein ligase TRAF7 (EC 2.3.2.-) (EC 2.3.2.27) (RING finger and WD repeat-containing protein 1) (RING finger protein 119) (RING-type E3 ubiquitin transferase TRAF7) (TNF receptor-associated factor 7)	ZN_FING 131..165; /note="RING-type"; /evidence="ECO:0000255|PROSITE-ProRule:PRU00175"; ZN_FING 222..276; /note="TRAF-type"; /evidence="ECO:0000255|PROSITE-ProRule:PRU00207"
Q6S9Z5	ZN474_HUMAN	Zinc finger protein 474 (Testis-specific zinc finger protein) (TSZFP)	ZN_FING 93..122; /note="C2HC/C3H-type 1"; /evidence="ECO:0000255|PROSITE-ProRule:PRU01371"; ZN_FING 164..193; /note="C2HC/C3H-type 2"; /evidence="ECO:0000255|PROSITE-ProRule:PRU01371"; ZN_FING 220..249; /note="C2HC/C3H-type 3"; /evidence="ECO:0000255|PROSITE-ProRule:PRU01371"; ZN_FING 283..312; /note="C2HC/C3H-type 4"; /evidence="ECO:0000255|PROSITE-ProRule:PRU01371"
Q6U7Q0	ZN322_HUMAN	Zinc finger protein 322 (Zinc finger protein 322A) (Zinc finger protein 388) (Zinc finger protein 489)	ZN_FING 43..65; /note="C2H2-type 1; atypical"; /evidence="ECO:0000255|PROSITE-ProRule:PRU00042"; ZN_FING 71..93; /note="C2H2-type 2"; /evidence="ECO:0000255|PROSITE-ProRule:PRU00042"; ZN_FING 99..121; /note="C2H2-type 3"; /evidence="ECO:0000255|PROSITE-ProRule:PRU00042"; ZN_FING 127..149; /note="C2H2-type 4"; /evidence="ECO:0000255|PROSITE-ProRule:PRU00042"; ZN_FING 155..177; /note="C2H2-type 5";…
Q6UWE0	LRSM1_HUMAN	E3 ubiquitin-protein ligase LRSAM1 (EC 2.3.2.27) (Leucine-rich repeat and sterile alpha motif-containing protein 1) (RING-type E3 ubiquitin transferase LRSAM1) (Tsg101-associated ligase) (hTAL)	ZN_FING 675..710; /note="RING-type"; /evidence="ECO:0000255|PROSITE-ProRule:PRU00175"
Q6VAB6	KSR2_HUMAN	Kinase suppressor of Ras 2 (hKSR2) (EC 2.7.11.1)	ZN_FING 412..456; /note="Phorbol-ester/DAG-type"; /evidence="ECO:0000255|PROSITE-ProRule:PRU00226"
Q6VVB1	NHLC1_HUMAN	E3 ubiquitin-protein ligase NHLRC1 (EC 2.3.2.27) (Malin) (NHL repeat-containing protein 1) (RING-type E3 ubiquitin transferase NHLRC1)	ZN_FING 26..72; /note="RING-type"; /evidence="ECO:0000255|PROSITE-ProRule:PRU00175"
Q6ZMS7	ZN783_HUMAN	Zinc finger protein 783	ZN_FING 349..371; /note="C2H2-type 1"; /evidence="ECO:0000255|PROSITE-ProRule:PRU00042"; ZN_FING 436..458; /note="C2H2-type 2"; /evidence="ECO:0000255|PROSITE-ProRule:PRU00042"; ZN_FING 466..488; /note="C2H2-type 3"; /evidence="ECO:0000255|PROSITE-ProRule:PRU00042"; ZN_FING 494..516; /note="C2H2-type 4"; /evidence="ECO:0000255|PROSITE-ProRule:PRU00042"
Q6ZMT1	STAC2_HUMAN	SH3 and cysteine-rich domain-containing protein 2 (24b2/STAC2) (Src homology 3 and cysteine-rich domain-containing protein 2)	ZN_FING 110..161; /note="Phorbol-ester/DAG-type"; /evidence="ECO:0000255|PROSITE-ProRule:PRU00226"
Q6ZMT4	KDM7A_HUMAN	Lysine-specific demethylase 7A (JmjC domain-containing histone demethylation protein 1D) (Lysine-specific demethylase 7) ([histone H3]-dimethyl-L-lysine9 demethylase 7A) (EC 1.14.11.65)	ZN_FING 37..88; /note="PHD-type"; /evidence="ECO:0000255|PROSITE-ProRule:PRU00146"
Q6ZMU5	TRI72_HUMAN	Tripartite motif-containing protein 72 (Mitsugumin-53) (Mg53)	ZN_FING 14..57; /note="RING-type"; /evidence="ECO:0000255|PROSITE-ProRule:PRU00175"; ZN_FING 81..122; /note="B box-type"; /evidence="ECO:0000255|PROSITE-ProRule:PRU00024"
Q6ZMZ0	RN19B_HUMAN	E3 ubiquitin-protein ligase RNF19B (EC 2.3.2.31) (IBR domain-containing protein 3) (Natural killer lytic-associated molecule) (RING finger protein 19B)	ZN_FING 119..168; /note="RING-type 1"; /evidence="ECO:0000255|PROSITE-ProRule:PRU01221"; ZN_FING 186..251; /note="IBR-type"; /evidence="ECO:0000255|PROSITE-ProRule:PRU01221"; ZN_FING 287..318; /note="RING-type 2; atypical"; /evidence="ECO:0000255|PROSITE-ProRule:PRU01221"
Q6ZN04	MEX3B_HUMAN	RNA-binding protein MEX3B (RING finger and KH domain-containing protein 3) (RING finger protein 195)	ZN_FING 518..558; /note="RING-type"; /evidence="ECO:0000255|PROSITE-ProRule:PRU00175"
Q6ZN17	LN28B_HUMAN	Protein lin-28 homolog B (Lin-28B)	ZN_FING 127..144; /note="CCHC-type 1"; /evidence="ECO:0000255|PROSITE-ProRule:PRU00047"; ZN_FING 149..166; /note="CCHC-type 2"; /evidence="ECO:0000255|PROSITE-ProRule:PRU00047"
Q6ZN18	AEBP2_HUMAN	Zinc finger protein AEBP2 (Adipocyte enhancer-binding protein 2) (AE-binding protein 2)	ZN_FING 261..286; /note="C2H2-type 1"; /evidence="ECO:0000255|PROSITE-ProRule:PRU00042"; ZN_FING 300..322; /note="C2H2-type 2; degenerate"; /evidence="ECO:0000255|PROSITE-ProRule:PRU00042"; ZN_FING 328..352; /note="C2H2-type 3"; /evidence="ECO:0000255|PROSITE-ProRule:PRU00042"
Q6ZN30	BNC2_HUMAN	Zinc finger protein basonuclin-2	ZN_FING 441..464; /note="C2H2-type 1"; /evidence="ECO:0000255|PROSITE-ProRule:PRU00042"; ZN_FING 833..856; /note="C2H2-type 2"; /evidence="ECO:0000255|PROSITE-ProRule:PRU00042"; ZN_FING 1035..1058; /note="C2H2-type 3"; /evidence="ECO:0000255|PROSITE-ProRule:PRU00042"; ZN_FING 1063..1090; /note="C2H2-type 4"; /evidence="ECO:0000255|PROSITE-ProRule:PRU00042"
Q6ZN55	ZN574_HUMAN	Zinc finger protein 574	ZN_FING 16..38; /note="C2H2-type 1"; /evidence="ECO:0000255|PROSITE-ProRule:PRU00042"; ZN_FING 76..98; /note="C2H2-type 2"; /evidence="ECO:0000255|PROSITE-ProRule:PRU00042"; ZN_FING 126..148; /note="C2H2-type 3"; /evidence="ECO:0000255|PROSITE-ProRule:PRU00042"; ZN_FING 214..236; /note="C2H2-type 4"; /evidence="ECO:0000255|PROSITE-ProRule:PRU00042"; ZN_FING 309..331; /note="C2H2-type 5"; /evidenc…
Q6ZN57	ZFP2_HUMAN	Zinc finger protein ZFP2 (Zfp-2) (Zinc finger protein 751)	ZN_FING 102..124; /note="C2H2-type 1"; /evidence="ECO:0000255|PROSITE-ProRule:PRU00042"; ZN_FING 130..152; /note="C2H2-type 2"; /evidence="ECO:0000255|PROSITE-ProRule:PRU00042"; ZN_FING 158..180; /note="C2H2-type 3"; /evidence="ECO:0000255|PROSITE-ProRule:PRU00042"; ZN_FING 186..208; /note="C2H2-type 4"; /evidence="ECO:0000255|PROSITE-ProRule:PRU00042"; ZN_FING 214..236; /note="C2H2-type 5"; /evi…
Q6ZNA4	RN111_HUMAN	E3 ubiquitin-protein ligase Arkadia (EC 2.3.2.27) (RING finger protein 111) (hRNF111) (RING-type E3 ubiquitin transferase Arkadia)	ZN_FING 942..983; /note="RING-type; atypical"; /evidence="ECO:0000255|PROSITE-ProRule:PRU00175"
Q6ZNE9	RUFY4_HUMAN	RUN and FYVE domain-containing protein 4	ZN_FING 474..567; /note="FYVE-type"; /evidence="ECO:0000255|PROSITE-ProRule:PRU00091"
Q6ZNG0	ZN620_HUMAN	Zinc finger protein 620	ZN_FING 196..218; /note="C2H2-type 1"; /evidence="ECO:0000255|PROSITE-ProRule:PRU00042"; ZN_FING 224..246; /note="C2H2-type 2"; /evidence="ECO:0000255|PROSITE-ProRule:PRU00042"; ZN_FING 252..274; /note="C2H2-type 3"; /evidence="ECO:0000255|PROSITE-ProRule:PRU00042"; ZN_FING 280..302; /note="C2H2-type 4"; /evidence="ECO:0000255|PROSITE-ProRule:PRU00042"; ZN_FING 308..330; /note="C2H2-type 5"; /evi…
Q6ZNH5	ZN497_HUMAN	Zinc finger protein 497	ZN_FING 106..128; /note="C2H2-type 1"; /evidence="ECO:0000255|PROSITE-ProRule:PRU00042"; ZN_FING 134..156; /note="C2H2-type 2"; /evidence="ECO:0000255|PROSITE-ProRule:PRU00042"; ZN_FING 162..184; /note="C2H2-type 3"; /evidence="ECO:0000255|PROSITE-ProRule:PRU00042"; ZN_FING 190..212; /note="C2H2-type 4"; /evidence="ECO:0000255|PROSITE-ProRule:PRU00042"; ZN_FING 218..240; /note="C2H2-type 5"; /evi…
Q6ZNL6	FGD5_HUMAN	FYVE, RhoGEF and PH domain-containing protein 5 (Zinc finger FYVE domain-containing protein 23)	ZN_FING 1242..1301; /note="FYVE-type"; /evidence="ECO:0000255|PROSITE-ProRule:PRU00091"
Q6ZRF8	RN207_HUMAN	RING finger protein 207	ZN_FING 25..64; /note="RING-type"; /evidence="ECO:0000255|PROSITE-ProRule:PRU00175"; ZN_FING 93..145; /note="B box-type; atypical"; /evidence="ECO:0000255|PROSITE-ProRule:PRU00024"
Q6ZSB9	ZBT49_HUMAN	Zinc finger and BTB domain-containing protein 49 (Zinc finger protein 509)	ZN_FING 395..417; /note="C2H2-type 1"; /evidence="ECO:0000255|PROSITE-ProRule:PRU00042"; ZN_FING 423..445; /note="C2H2-type 2"; /evidence="ECO:0000255|PROSITE-ProRule:PRU00042"; ZN_FING 451..473; /note="C2H2-type 3"; /evidence="ECO:0000255|PROSITE-ProRule:PRU00042"; ZN_FING 479..501; /note="C2H2-type 4"; /evidence="ECO:0000255|PROSITE-ProRule:PRU00042"; ZN_FING 507..529; /note="C2H2-type 5"; /evi…
Q6ZSG1	ARK2C_HUMAN	E3 ubiquitin-protein ligase ARK2C (EC 2.3.2.27) (RING finger protein 165) (RNF165)	ZN_FING 294..335; /note="RING-type; atypical"; /evidence="ECO:0000255|PROSITE-ProRule:PRU00175"
Q6ZSZ5	ARHGI_HUMAN	Rho guanine nucleotide exchange factor 18 (114 kDa Rho-specific guanine nucleotide exchange factor) (p114-Rho-GEF) (p114RhoGEF) (Septin-associated RhoGEF) (SA-RhoGEF)	ZN_FING 310..334; /note="C2H2-type; degenerate"; /evidence="ECO:0000255|PROSITE-ProRule:PRU00042"
Q6ZSZ6	TSH1_HUMAN	Teashirt homolog 1 (Antigen NY-CO-33) (Serologically defined colon cancer antigen 33)	ZN_FING 246..270; /note="C2H2-type 1"; /evidence="ECO:0000255|PROSITE-ProRule:PRU00042"; ZN_FING 307..331; /note="C2H2-type 2"; /evidence="ECO:0000255|PROSITE-ProRule:PRU00042"; ZN_FING 416..440; /note="C2H2-type 3; atypical"; /evidence="ECO:0000255|PROSITE-ProRule:PRU00042"; ZN_FING 970..992; /note="C2H2-type 4"; /evidence="ECO:0000255|PROSITE-ProRule:PRU00042"; ZN_FING 1037..1060; /note="C2H2-t…
Q6ZT12	UBR3_HUMAN	E3 ubiquitin-protein ligase UBR3 (EC 2.3.2.27) (N-recognin-3) (RING-type E3 ubiquitin transferase UBR3) (Ubiquitin-protein ligase E3-alpha-3) (Ubiquitin-protein ligase E3-alpha-III) (Zinc finger protein 650)	ZN_FING 118..189; /note="UBR-type"; /evidence="ECO:0000255|PROSITE-ProRule:PRU00508"; ZN_FING 1306..1364; /note="RING-type; degenerate"
Q6ZV73	FGD6_HUMAN	FYVE, RhoGEF and PH domain-containing protein 6 (Zinc finger FYVE domain-containing protein 24)	ZN_FING 1222..1281; /note="FYVE-type"; /evidence="ECO:0000255|PROSITE-ProRule:PRU00091"
Q70CQ1	UBP49_HUMAN	Ubiquitin carboxyl-terminal hydrolase 49 (EC 3.4.19.12) (Deubiquitinating enzyme 49) (Ubiquitin thioesterase 49) (Ubiquitin-specific-processing protease 49)	ZN_FING 2..99; /note="UBP-type"; /evidence="ECO:0000255|PROSITE-ProRule:PRU00502"
Q70EK9	UBP51_HUMAN	Ubiquitin carboxyl-terminal hydrolase 51 (EC 3.4.19.12) (Deubiquitinating enzyme 51) (Ubiquitin thioesterase 51) (Ubiquitin-specific-processing protease 51)	ZN_FING 193..311; /note="UBP-type"; /evidence="ECO:0000255|PROSITE-ProRule:PRU00502"
Q70EL2	UBP45_HUMAN	Ubiquitin carboxyl-terminal hydrolase 45 (EC 3.4.19.12) (Deubiquitinating enzyme 45) (Ubiquitin thioesterase 45) (Ubiquitin-specific-processing protease 45)	ZN_FING 36..153; /note="UBP-type"; /evidence="ECO:0000255|PROSITE-ProRule:PRU00502"
Q70YC5	ZN365_HUMAN	Protein ZNF365 (DISC1-binding zinc-finger protein) (Protein su48)	ZN_FING 26..51; /note="C2H2-type; degenerate"; /evidence="ECO:0000255|PROSITE-ProRule:PRU00042"
Q71UM5	RS27L_HUMAN	Ribosomal protein eS27-like (40S ribosomal protein S27-like) (Small ribosomal subunit protein eS27-like)	ZN_FING 38..60; /note="C4-type"; /evidence="ECO:0000255"
Q75N03	HAKAI_HUMAN	E3 ubiquitin-protein ligase Hakai (EC 2.3.2.27) (Casitas B-lineage lymphoma-transforming sequence-like protein 1) (c-Cbl-like protein 1) (RING finger protein 188) (RING-type E3 ubiquitin transferase Hakai)	ZN_FING 109..149; /note="RING-type"; /evidence="ECO:0000255|PROSITE-ProRule:PRU00175"; ZN_FING 164..190; /note="C2H2-type"
Q76L83	ASXL2_HUMAN	Putative Polycomb group protein ASXL2 (Additional sex combs-like protein 2)	ZN_FING 1397..1434; /note="PHD-type; atypical"
Q7L2R6	ZN765_HUMAN	Zinc finger protein 765	ZN_FING 215..237; /note="C2H2-type 1; degenerate"; /evidence="ECO:0000255|PROSITE-ProRule:PRU00042"; ZN_FING 243..265; /note="C2H2-type 2"; /evidence="ECO:0000255|PROSITE-ProRule:PRU00042"; ZN_FING 271..293; /note="C2H2-type 3"; /evidence="ECO:0000255|PROSITE-ProRule:PRU00042"; ZN_FING 299..321; /note="C2H2-type 4"; /evidence="ECO:0000255|PROSITE-ProRule:PRU00042"; ZN_FING 327..349; /note="C2H2-t…
Q7L5Y9	MAEA_HUMAN	E3 ubiquitin-protein transferase MAEA (EC 2.3.2.27) (Cell proliferation-inducing gene 5 protein) (Erythroblast macrophage protein) (Human lung cancer oncogene 10 protein) (HLC-10) (Macrophage erythroblast attacher) (P44EMLP)	ZN_FING 314..381; /note="RING-Gid-type"; /evidence="ECO:0000255|PROSITE-ProRule:PRU01215"
Q7L622	G2E3_HUMAN	G2/M phase-specific E3 ubiquitin-protein ligase (EC 2.3.2.26) (G2/M phase-specific HECT-type E3 ubiquitin transferase)	ZN_FING 11..51; /note="C2HC pre-PHD-type"; /evidence="ECO:0000255|PROSITE-ProRule:PRU01146"; ZN_FING 79..128; /note="PHD-type 1"; /evidence="ECO:0000255|PROSITE-ProRule:PRU01146"; ZN_FING 143..193; /note="PHD-type 2; degenerate"; ZN_FING 237..286; /note="PHD-type 3"
Q7LBC6	KDM3B_HUMAN	Lysine-specific demethylase 3B (EC 1.14.11.65) (JmjC domain-containing histone demethylation protein 2B) (Jumonji domain-containing protein 1B) (Nuclear protein 5qNCA) ([histone H3]-dimethyl-L-lysine(9) demethylase 3B)	ZN_FING 1031..1056; /note="C6-type"; /evidence="ECO:0000255"
Q7LDG7	GRP2_HUMAN	RAS guanyl-releasing protein 2 (Calcium and DAG-regulated guanine nucleotide exchange factor I) (CalDAG-GEFI) (Cdc25-like protein) (hCDC25L) (F25B3.3 kinase-like protein)	ZN_FING 498..548; /note="Phorbol-ester/DAG-type"; /evidence="ECO:0000255|PROSITE-ProRule:PRU00226"
Q7LFL8	CXXC5_HUMAN	CXXC-type zinc finger protein 5 (CF5) (Putative MAPK-activating protein PM08) (Putative NF-kappa-B-activating protein 102) (Retinoid-inducible nuclear factor) (RINF)	ZN_FING 256..297; /note="CXXC-type"; /evidence="ECO:0000255|PROSITE-ProRule:PRU00509, ECO:0000269|PubMed:29276034"
Q7Z2E3	APTX_HUMAN	Aprataxin (EC 3.6.1.71) (EC 3.6.1.72) (Forkhead-associated domain histidine triad-like protein) (FHA-HIT)	ZN_FING 331..353; /note="C2H2-type"; /evidence="ECO:0000255|PROSITE-ProRule:PRU00042, ECO:0000305|PubMed:17276982, ECO:0000305|PubMed:24362567"
Q7Z2W4	ZCCHV_HUMAN	Zinc finger CCCH-type antiviral protein 1 (ADP-ribosyltransferase diphtheria toxin-like 13) (ARTD13) (Inactive Poly [ADP-ribose] polymerase 13) (PARP13) (Zinc finger CCCH domain-containing protein 2) (Zinc finger antiviral protein) (ZAP)	ZN_FING 73..86; /note="C3H1-type 1"; /evidence="ECO:0000255|PROSITE-ProRule:PRU00723"; ZN_FING 88..110; /note="C3H1-type 2"; /evidence="ECO:0000255|PROSITE-ProRule:PRU00723"; ZN_FING 150..172; /note="C3H1-type 3"; /evidence="ECO:0000255|PROSITE-ProRule:PRU00723"; ZN_FING 169..193; /note="C3H1-type 4"; /evidence="ECO:0000255|PROSITE-ProRule:PRU00723"
Q7Z3E1	PARPT_HUMAN	Protein mono-ADP-ribosyltransferase TIPARP (EC 2.4.2.-) (ADP-ribosyltransferase diphtheria toxin-like 14) (ARTD14) (Poly [ADP-ribose] polymerase 7) (PARP-7) (TCDD-inducible poly [ADP-ribose] polymerase)	ZN_FING 237..264; /note="C3H1-type"; /evidence="ECO:0000255|PROSITE-ProRule:PRU00723"
Q7Z3I7	ZN572_HUMAN	Zinc finger protein 572	ZN_FING 132..154; /note="C2H2-type 1"; /evidence="ECO:0000255|PROSITE-ProRule:PRU00042"; ZN_FING 160..182; /note="C2H2-type 2"; /evidence="ECO:0000255|PROSITE-ProRule:PRU00042"; ZN_FING 188..210; /note="C2H2-type 3"; /evidence="ECO:0000255|PROSITE-ProRule:PRU00042"; ZN_FING 216..238; /note="C2H2-type 4"; /evidence="ECO:0000255|PROSITE-ProRule:PRU00042"; ZN_FING 244..266; /note="C2H2-type 5"; /evi…
Q7Z3K3	POGZ_HUMAN	Pogo transposable element with ZNF domain (Suppressor of hairy wing homolog 5) (Zinc finger protein 280E) (Zinc finger protein 635)	ZN_FING 375..397; /note="C2H2-type 1; atypical"; /evidence="ECO:0000255|PROSITE-ProRule:PRU00042"; ZN_FING 494..516; /note="C2H2-type 2"; /evidence="ECO:0000255|PROSITE-ProRule:PRU00042"; ZN_FING 530..553; /note="C2H2-type 3"; /evidence="ECO:0000255|PROSITE-ProRule:PRU00042"; ZN_FING 560..583; /note="C2H2-type 4"; /evidence="ECO:0000255|PROSITE-ProRule:PRU00042"; ZN_FING 590..613; /note="C2H2-typ…
Q7Z3T8	ZFY16_HUMAN	Zinc finger FYVE domain-containing protein 16 (Endofin) (Endosome-associated FYVE domain protein)	ZN_FING 747..805; /note="FYVE-type"; /evidence="ECO:0000255|PROSITE-ProRule:PRU00091"
Q7Z419	R144B_HUMAN	E3 ubiquitin-protein ligase RNF144B (EC 2.3.2.31) (IBR domain-containing protein 2) (RING finger protein 144B) (p53-inducible RING finger protein)	ZN_FING 30..80; /note="RING-type 1"; /evidence="ECO:0000255|PROSITE-ProRule:PRU01221"; ZN_FING 101..166; /note="IBR-type"; /evidence="ECO:0000255|PROSITE-ProRule:PRU01221"; ZN_FING 193..222; /note="RING-type 2; atypical"; /evidence="ECO:0000255|PROSITE-ProRule:PRU01221"
Q7Z4K8	TRI46_HUMAN	Tripartite motif-containing protein 46 (Gene Y protein) (GeneY) (Tripartite, fibronectin type-III and C-terminal SPRY motif protein)	ZN_FING 33..59; /note="RING-type 1; degenerate"; /evidence="ECO:0000255|PROSITE-ProRule:PRU00175"; ZN_FING 172..231; /note="RING-type 2; degenerate"; /evidence="ECO:0000255|PROSITE-ProRule:PRU00175"; ZN_FING 222..263; /note="B box-type"; /evidence="ECO:0000255|PROSITE-ProRule:PRU00024"
Q7Z4V0	ZN438_HUMAN	Zinc finger protein 438	ZN_FING 507..529; /note="C2H2-type 1"; /evidence="ECO:0000255|PROSITE-ProRule:PRU00042"; ZN_FING 535..557; /note="C2H2-type 2"; /evidence="ECO:0000255|PROSITE-ProRule:PRU00042"; ZN_FING 567..590; /note="C2H2-type 3"; /evidence="ECO:0000255|PROSITE-ProRule:PRU00042"; ZN_FING 776..799; /note="C2H2-type 4"; /evidence="ECO:0000255|PROSITE-ProRule:PRU00042"
Q7Z569	BRAP_HUMAN	BRCA1-associated protein (EC 2.3.2.27) (BRAP2) (Impedes mitogenic signal propagation) (IMP) (RING finger protein 52) (RING-type E3 ubiquitin transferase BRAP2) (Renal carcinoma antigen NY-REN-63)	ZN_FING 264..304; /note="RING-type"; /evidence="ECO:0000255|PROSITE-ProRule:PRU00175, ECO:0000305"; ZN_FING 301..393; /note="UBP-type; degenerate"; /evidence="ECO:0000255|PROSITE-ProRule:PRU00502"
Q7Z570	Z804A_HUMAN	Zinc finger protein 804A	ZN_FING 57..81; /note="C2H2-type"
Q7Z5J4	RAI1_HUMAN	Retinoic acid-induced protein 1	ZN_FING 1780..1835; /note="C2HC pre-PHD-type"; /evidence="ECO:0000255|PROSITE-ProRule:PRU01146"; ZN_FING 1855..1903; /note="PHD-type"; /evidence="ECO:0000255|PROSITE-ProRule:PRU01146"
Q7Z5L9	I2BP2_HUMAN	Interferon regulatory factor 2-binding protein 2 (IRF-2-binding protein 2) (IRF-2BP2)	ZN_FING 506..553; /note="RING-type; degenerate"
Q7Z6E9	RBBP6_HUMAN	E3 ubiquitin-protein ligase RBBP6 (EC 2.3.2.27) (Proliferation potential-related protein) (Protein P2P-R) (RING-type E3 ubiquitin transferase RBBP6) (Retinoblastoma-binding Q protein 1) (RBQ-1) (Retinoblastoma-binding protein 6) (p53-associated cellular protein of testis)	ZN_FING 159..176; /note="CCHC-type"; /evidence="ECO:0000255|PROSITE-ProRule:PRU00047"; ZN_FING 259..300; /note="RING-type; degenerate"; /evidence="ECO:0000255|PROSITE-ProRule:PRU00175"
Q7Z6J0	SH3R1_HUMAN	E3 ubiquitin-protein ligase SH3RF1 (EC 2.3.2.27) (Plenty of SH3s) (Protein POSH) (RING finger protein 142) (RING-type E3 ubiquitin transferase SH3RF1) (SH3 domain-containing RING finger protein 1) (SH3 multiple domains protein 2)	ZN_FING 12..53; /note="RING-type"; /evidence="ECO:0000255|PROSITE-ProRule:PRU00175"
Q7Z6J4	FGD2_HUMAN	FYVE, RhoGEF and PH domain-containing protein 2 (Zinc finger FYVE domain-containing protein 4)	ZN_FING 458..518; /note="FYVE-type"; /evidence="ECO:0000255|PROSITE-ProRule:PRU00091"
Q7Z6K1	THAP5_HUMAN	THAP domain-containing protein 5	ZN_FING 1..84; /note="THAP-type"; /evidence="ECO:0000255|PROSITE-ProRule:PRU00309"
Q86SE9	PCGF5_HUMAN	Polycomb group RING finger protein 5 (RING finger protein 159)	ZN_FING 18..57; /note="RING-type"; /evidence="ECO:0000255|PROSITE-ProRule:PRU00175, ECO:0000269|PubMed:26151332"
Q86T24	KAISO_HUMAN	Transcriptional regulator Kaiso (Zinc finger and BTB domain-containing protein 33)	ZN_FING 494..516; /note="C2H2-type 1"; /evidence="ECO:0000255|PROSITE-ProRule:PRU00042"; ZN_FING 522..544; /note="C2H2-type 2"; /evidence="ECO:0000255|PROSITE-ProRule:PRU00042"; ZN_FING 550..573; /note="C2H2-type 3"; /evidence="ECO:0000255|PROSITE-ProRule:PRU00042"
Q86T96	RN180_HUMAN	E3 ubiquitin-protein ligase RNF180 (EC 2.3.2.27) (RING finger protein 180) (RING-type E3 ubiquitin transferase RNF180)	ZN_FING 432..474; /note="RING-type"; /evidence="ECO:0000255|PROSITE-ProRule:PRU00175"
Q86TG7	PEG10_HUMAN	Retrotransposon-derived protein PEG10 (Embryonal carcinoma differentiation-regulated protein) (Mammalian retrotransposon-derived protein 2) (Myelin expression factor 3-like protein 1) (MEF3-like protein 1) (Paternally expressed gene 10 protein) (Retrotransposon gag domain-containing protein 3) (Retrotransposon-derived gag-like polyprotein) (Ty3/Gypsy-like protein)	ZN_FING 293..310; /note="CCHC-type"; /evidence="ECO:0000255|PROSITE-ProRule:PRU00047"
Q86TJ2	TAD2B_HUMAN	Transcriptional adapter 2-beta (ADA2-like protein beta) (ADA2-beta)	ZN_FING 4..59; /note="ZZ-type"; /evidence="ECO:0000255|PROSITE-ProRule:PRU00228"
Q86TM6	SYVN1_HUMAN	E3 ubiquitin-protein ligase synoviolin (EC 2.3.2.27) (RING-type E3 ubiquitin transferase synoviolin) (Synovial apoptosis inhibitor 1)	ZN_FING 291..330; /note="RING-type; atypical"; /evidence="ECO:0000255|PROSITE-ProRule:PRU00175"
Q86UA6	RIP_HUMAN	RPA-interacting protein (hRIP)	ZN_FING 137..212; /note="RIP-type"
Q86UD3	MARH3_HUMAN	E3 ubiquitin-protein ligase MARCHF3 (EC 2.3.2.27) (Membrane-associated RING finger protein 3) (Membrane-associated RING-CH protein III) (MARCH-III) (RING finger protein 173) (RING-type E3 ubiquitin transferase MARCHF3)	ZN_FING 63..123; /note="RING-CH-type"; /evidence="ECO:0000255|PROSITE-ProRule:PRU00623"
Q86UD4	ZN329_HUMAN	Zinc finger protein 329	ZN_FING 203..225; /note="C2H2-type 1"; /evidence="ECO:0000255|PROSITE-ProRule:PRU00042"; ZN_FING 231..253; /note="C2H2-type 2"; /evidence="ECO:0000255|PROSITE-ProRule:PRU00042"; ZN_FING 259..281; /note="C2H2-type 3"; /evidence="ECO:0000255|PROSITE-ProRule:PRU00042"; ZN_FING 287..309; /note="C2H2-type 4"; /evidence="ECO:0000255|PROSITE-ProRule:PRU00042"; ZN_FING 315..337; /note="C2H2-type 5"; /evi…
Q86UK7	ZN598_HUMAN	E3 ubiquitin-protein ligase ZNF598 (EC 2.3.2.27) (Zinc finger protein 598)	ZN_FING 29..69; /note="RING-type"; /evidence="ECO:0000255|PROSITE-ProRule:PRU00175"; ZN_FING 187..210; /note="C2H2-type"; /evidence="ECO:0000255|PROSITE-ProRule:PRU00042"
Q86UP3	ZFHX4_HUMAN	Zinc finger homeobox protein 4 (Zinc finger homeodomain protein 4) (ZFH-4)	ZN_FING 613..636; /note="C2H2-type 1"; /evidence="ECO:0000255|PROSITE-ProRule:PRU00042"; ZN_FING 644..667; /note="C2H2-type 2"; /evidence="ECO:0000255|PROSITE-ProRule:PRU00042"; ZN_FING 699..723; /note="C2H2-type 3"; /evidence="ECO:0000255|PROSITE-ProRule:PRU00042"; ZN_FING 767..789; /note="C2H2-type 4; degenerate"; /evidence="ECO:0000255|PROSITE-ProRule:PRU00042"; ZN_FING 917..941; /note="C2H2-t…
Q86UQ0	ZN589_HUMAN	Zinc finger protein 589 (Stem cell zinc finger protein 1)	ZN_FING 248..270; /note="C2H2-type 1"; /evidence="ECO:0000255|PROSITE-ProRule:PRU00042"; ZN_FING 276..298; /note="C2H2-type 2"; /evidence="ECO:0000255|PROSITE-ProRule:PRU00042"; ZN_FING 304..326; /note="C2H2-type 3"; /evidence="ECO:0000255|PROSITE-ProRule:PRU00042"; ZN_FING 332..354; /note="C2H2-type 4"; /evidence="ECO:0000255|PROSITE-ProRule:PRU00042"
Q86UR5	RIMS1_HUMAN	Regulating synaptic membrane exocytosis protein 1 (Rab-3-interacting molecule 1) (RIM 1) (Rab-3-interacting protein 2)	ZN_FING 110..170; /note="FYVE-type"; /evidence="ECO:0000255|PROSITE-ProRule:PRU00091"
Q86UV6	TRI74_HUMAN	Tripartite motif-containing protein 74 (Tripartite motif-containing protein 50C)	ZN_FING 16..57; /note="RING-type"; /evidence="ECO:0000255|PROSITE-ProRule:PRU00175"; ZN_FING 84..125; /note="B box-type"; /evidence="ECO:0000255|PROSITE-ProRule:PRU00024"
Q86UW9	DTX2_HUMAN	Probable E3 ubiquitin-protein ligase DTX2 (EC 2.3.2.27) (Protein deltex-2) (Deltex2) (hDTX2) (RING finger protein 58) (RING-type E3 ubiquitin transferase DTX2)	ZN_FING 412..473; /note="RING-type"; /evidence="ECO:0000255|PROSITE-ProRule:PRU00175"
Q86UZ6	ZBT46_HUMAN	Zinc finger and BTB domain-containing protein 46 (BTB-ZF protein expressed in effector lymphocytes) (BZEL) (BTB/POZ domain-containing protein 4) (Zinc finger protein 340)	ZN_FING 418..436; /note="C2H2-type 1"; /evidence="ECO:0000255|PROSITE-ProRule:PRU00042"; ZN_FING 446..468; /note="C2H2-type 2"; /evidence="ECO:0000255|PROSITE-ProRule:PRU00042"
Q86V15	CASZ1_HUMAN	Zinc finger protein castor homolog 1 (Castor-related protein) (Putative survival-related protein) (Zinc finger protein 693)	ZN_FING 551..575; /note="C2H2-type 1"; /evidence="ECO:0000255|PROSITE-ProRule:PRU00042"; ZN_FING 610..634; /note="C2H2-type 2"; /evidence="ECO:0000255|PROSITE-ProRule:PRU00042"; ZN_FING 668..692; /note="C2H2-type 3"; /evidence="ECO:0000255|PROSITE-ProRule:PRU00042"; ZN_FING 1031..1055; /note="C2H2-type 4"; /evidence="ECO:0000255|PROSITE-ProRule:PRU00042"; ZN_FING 1300..1324; /note="C2H2-type 5"; …
Q86VD1	MORC1_HUMAN	MORC family CW-type zinc finger protein 1 (Cancer/testis antigen 33) (CT33)	ZN_FING 477..531; /note="CW-type"; /evidence="ECO:0000255|PROSITE-ProRule:PRU00454"
Q86VK4	ZN410_HUMAN	Zinc finger protein 410 (Another partner for ARF 1)	ZN_FING 219..243; /note="C2H2-type 1"; /evidence="ECO:0000255|PROSITE-ProRule:PRU00042"; ZN_FING 249..273; /note="C2H2-type 2"; /evidence="ECO:0000255|PROSITE-ProRule:PRU00042"; ZN_FING 279..303; /note="C2H2-type 3"; /evidence="ECO:0000255|PROSITE-ProRule:PRU00042"; ZN_FING 309..333; /note="C2H2-type 4"; /evidence="ECO:0000255|PROSITE-ProRule:PRU00042"; ZN_FING 339..362; /note="C2H2-type 5"; /evi…
Q86VM9	ZCH18_HUMAN	Zinc finger CCCH domain-containing protein 18 (Nuclear protein NHN1)	ZN_FING 219..245; /note="C3H1-type"; /evidence="ECO:0000255|PROSITE-ProRule:PRU00723"
Q86VP1	TAXB1_HUMAN	Tax1-binding protein 1 (TRAF6-binding protein)	ZN_FING 727..753; /note="UBZ1-type 1"; /evidence="ECO:0000255|PROSITE-ProRule:PRU01253"; ZN_FING 754..780; /note="UBZ1-type 2"; /evidence="ECO:0000255|PROSITE-ProRule:PRU01253"
Q86VZ6	JAZF1_HUMAN	Juxtaposed with another zinc finger protein 1 (TAK1-interacting protein 27) (Zinc finger protein 802)	ZN_FING 12..37; /note="C2H2-type 1"; ZN_FING 173..198; /note="C2H2-type 2"; ZN_FING 208..230; /note="C2H2-type 3; degenerate"
Q86WB0	ZC3C1_HUMAN	Zinc finger C3HC-type protein 1 (Nuclear-interacting partner of ALK) (hNIPA) (Nuclear-interacting partner of anaplastic lymphoma kinase)	ZN_FING 102..156; /note="C3HC-type"
Q86WT6	TRI69_HUMAN	E3 ubiquitin-protein ligase TRIM69 (EC 2.3.2.27) (RFP-like domain-containing protein trimless) (RING finger protein 36) (RING-type E3 ubiquitin transferase TRIM69) (Tripartite motif-containing protein 69)	ZN_FING 41..82; /note="RING-type"; /evidence="ECO:0000255|PROSITE-ProRule:PRU00175"
Q86XF7	ZN575_HUMAN	Zinc finger protein 575	ZN_FING 63..85; /note="C2H2-type 1"; /evidence="ECO:0000255|PROSITE-ProRule:PRU00042"; ZN_FING 91..113; /note="C2H2-type 2"; /evidence="ECO:0000255|PROSITE-ProRule:PRU00042"; ZN_FING 119..141; /note="C2H2-type 3"; /evidence="ECO:0000255|PROSITE-ProRule:PRU00042"; ZN_FING 147..169; /note="C2H2-type 4"; /evidence="ECO:0000255|PROSITE-ProRule:PRU00042"; ZN_FING 177..199; /note="C2H2-type 5"; /eviden…
Q86XK2	FBX11_HUMAN	F-box only protein 11 (Protein arginine N-methyltransferase 9) (Vitiligo-associated protein 1) (VIT-1)	ZN_FING 833..904; /note="UBR-type"; /evidence="ECO:0000255|PROSITE-ProRule:PRU00508"
Q86XN8	MEX3D_HUMAN	RNA-binding protein MEX3D (RING finger and KH domain-containing protein 1) (RING finger protein 193) (TINO)	ZN_FING 600..640; /note="RING-type"; /evidence="ECO:0000255|PROSITE-ProRule:PRU00175"
Q86XP1	DGKH_HUMAN	Diacylglycerol kinase eta (DAG kinase eta) (EC 2.7.1.107) (Diglyceride kinase eta) (DGK-eta)	ZN_FING 175..225; /note="Phorbol-ester/DAG-type 1"; /evidence="ECO:0000255|PROSITE-ProRule:PRU00226"; ZN_FING 247..298; /note="Phorbol-ester/DAG-type 2"; /evidence="ECO:0000255|PROSITE-ProRule:PRU00226"
Q86XS8	GOLI_HUMAN	E3 ubiquitin-protein ligase RNF130 (EC 2.3.2.27) (Goliath homolog) (H-Goliath) (RING finger protein 130) (RING-type E3 ubiquitin transferase RNF130)	ZN_FING 264..305; /note="RING-type"; /evidence="ECO:0000255|PROSITE-ProRule:PRU00175"
Q86XT4	TRI50_HUMAN	E3 ubiquitin-protein ligase TRIM50 (EC 2.3.2.27) (RING-type E3 ubiquitin transferase TRIM50) (Tripartite motif-containing protein 50)	ZN_FING 16..57; /note="RING-type"; /evidence="ECO:0000255|PROSITE-ProRule:PRU00175"; ZN_FING 84..125; /note="B box-type"; /evidence="ECO:0000255|PROSITE-ProRule:PRU00024"
Q86Y01	DTX1_HUMAN	E3 ubiquitin-protein ligase DTX1 (EC 2.3.2.27) (Protein deltex-1) (Deltex1) (hDTX1) (RING-type E3 ubiquitin transferase DTX1)	ZN_FING 411..472; /note="RING-type"; /evidence="ECO:0000255|PROSITE-ProRule:PRU00175"
Q86Y13	DZIP3_HUMAN	E3 ubiquitin-protein ligase DZIP3 (EC 2.3.2.27) (DAZ-interacting protein 3) (RING-type E3 ubiquitin transferase DZIP3) (RNA-binding ubiquitin ligase of 138 kDa) (hRUL138)	ZN_FING 1148..1188; /note="RING-type; atypical"; /evidence="ECO:0000255|PROSITE-ProRule:PRU00175"
Q86YA3	ZGRF1_HUMAN	Protein ZGRF1 (GRF-type zinc finger domain-containing protein 1)	ZN_FING 1349..1391; /note="GRF-type"; /evidence="ECO:0000255|PROSITE-ProRule:PRU01343"
Q86YF9	DZIP1_HUMAN	Cilium assembly protein DZIP1 (DAZ-interacting protein 1/2) (DAZ-interacting zinc finger protein 1)	ZN_FING 198..221; /note="C2H2-type"; /evidence="ECO:0000255|PROSITE-ProRule:PRU00042"
Q86YI8	PHF13_HUMAN	PHD finger protein 13 (Survival time-associated PHD finger protein in ovarian cancer 1) (SPOC1)	ZN_FING 232..280; /note="PHD-type"
Q86YJ5	MARH9_HUMAN	E3 ubiquitin-protein ligase MARCHF9 (EC 2.3.2.27) (Membrane-associated RING finger protein 9) (Membrane-associated RING-CH protein IX) (MARCH-IX) (RING finger protein 179) (RING-type E3 ubiquitin transferase MARCHF9)	ZN_FING 102..162; /note="RING-CH-type"; /evidence="ECO:0000255|PROSITE-ProRule:PRU00623"
Q86YP4	P66A_HUMAN	Transcriptional repressor p66-alpha (Hp66alpha) (GATA zinc finger domain-containing protein 2A)	ZN_FING 411..464; /note="GATA-type"; /evidence="ECO:0000255|PROSITE-ProRule:PRU00094"
Q86YT6	MIB1_HUMAN	E3 ubiquitin-protein ligase MIB1 (EC 2.3.2.27) (DAPK-interacting protein 1) (DIP-1) (Mind bomb homolog 1) (RING-type E3 ubiquitin transferase MIB1) (Zinc finger ZZ type with ankyrin repeat domain protein 2)	ZN_FING 80..132; /note="ZZ-type"; /evidence="ECO:0000255|PROSITE-ProRule:PRU00228"; ZN_FING 819..854; /note="RING-type 1"; /evidence="ECO:0000255|PROSITE-ProRule:PRU00175"; ZN_FING 866..901; /note="RING-type 2"; /evidence="ECO:0000255|PROSITE-ProRule:PRU00175"; ZN_FING 963..996; /note="RING-type 3"; /evidence="ECO:0000255|PROSITE-ProRule:PRU00175"
Q8IU81	I2BP1_HUMAN	Interferon regulatory factor 2-binding protein 1 (IRF-2-binding protein 1) (IRF-2BP1) (Probable E3 ubiquitin-protein ligase IRF2BP1) (EC 2.3.2.27) (Probable RING-type E3 ubiquitin transferase IRF2BP1)	ZN_FING 503..550; /note="RING-type; degenerate"
Q8IUD6	RN135_HUMAN	E3 ubiquitin-protein ligase RNF135 (EC 2.3.2.27) (RIG-I E3 ubiquitin ligase) (REUL) (RING finger protein 135) (RING finger protein leading to RIG-I activation) (Riplet) (RING-type E3 ubiquitin transferase RNF135)	ZN_FING 21..63; /note="RING-type"; /evidence="ECO:0000255|PROSITE-ProRule:PRU00175"
Q8IUQ4	SIAH1_HUMAN	E3 ubiquitin-protein ligase SIAH1 (EC 2.3.2.27) (RING-type E3 ubiquitin transferase SIAH1) (Seven in absentia homolog 1) (Siah-1) (Siah-1a)	ZN_FING 41..76; /note="RING-type"; /evidence="ECO:0000255|PROSITE-ProRule:PRU00175"; ZN_FING 93..153; /note="SIAH-type"; /evidence="ECO:0000255|PROSITE-ProRule:PRU00455"
Q8IV61	GRP3_HUMAN	Ras guanyl-releasing protein 3 (Calcium and DAG-regulated guanine nucleotide exchange factor III) (Guanine nucleotide exchange factor for Rap1)	ZN_FING 494..544; /note="Phorbol-ester/DAG-type"; /evidence="ECO:0000255|PROSITE-ProRule:PRU00226"
Q8IVH2	FOXP4_HUMAN	Forkhead box protein P4 (Fork head-related protein-like A)	ZN_FING 307..332; /note="C2H2-type"
Q8IVP9	ZN547_HUMAN	Zinc finger protein 547	ZN_FING 87..109; /note="C2H2-type 1"; /evidence="ECO:0000255|PROSITE-ProRule:PRU00042"; ZN_FING 156..178; /note="C2H2-type 2"; /evidence="ECO:0000255|PROSITE-ProRule:PRU00042"; ZN_FING 184..206; /note="C2H2-type 3"; /evidence="ECO:0000255|PROSITE-ProRule:PRU00042"; ZN_FING 212..234; /note="C2H2-type 4"; /evidence="ECO:0000255|PROSITE-ProRule:PRU00042"; ZN_FING 240..262; /note="C2H2-type 5"; /evid…
Q8IVT5	KSR1_HUMAN	Kinase suppressor of Ras 1 (EC 2.7.11.1)	ZN_FING 347..391; /note="Phorbol-ester/DAG-type"; /evidence="ECO:0000255|PROSITE-ProRule:PRU00226"
Q8IW19	APLF_HUMAN	Aprataxin and PNK-like factor (EC 3.1.-.-) (Apurinic-apyrimidinic endonuclease APLF) (PNK and APTX-like FHA domain-containing protein) (XRCC1-interacting protein 1)	ZN_FING 377..398; /note="PBZ-type 1"; ZN_FING 419..440; /note="PBZ-type 2"
Q8IWB7	WDFY1_HUMAN	WD repeat and FYVE domain-containing protein 1 (FYVE domain-containing protein localized to endosomes 1) (FENS-1) (Phosphoinositide-binding protein 1) (WD40- and FYVE domain-containing protein 1) (Zinc finger FYVE domain-containing protein 17)	ZN_FING 281..352; /note="FYVE-type"; /evidence="ECO:0000255|PROSITE-ProRule:PRU00091"
Q8IWR1	TRI59_HUMAN	Tripartite motif-containing protein 59 (EC 2.3.2.27) (RING finger protein 104) (Tumor suppressor TSBF-1)	ZN_FING 10..60; /note="RING-type"; /evidence="ECO:0000255|PROSITE-ProRule:PRU00175"; ZN_FING 92..134; /note="B box-type"; /evidence="ECO:0000255|PROSITE-ProRule:PRU00024"
Q8IWS0	PHF6_HUMAN	PHD finger protein 6 (PHD-like zinc finger protein)	ZN_FING 14..52; /note="C2HC pre-PHD-type 1"; /evidence="ECO:0000255|PROSITE-ProRule:PRU01146"; ZN_FING 80..132; /note="PHD-type 1"; /evidence="ECO:0000255|PROSITE-ProRule:PRU01146"; ZN_FING 209..249; /note="C2HC pre-PHD-type 2"; /evidence="ECO:0000255|PROSITE-ProRule:PRU01146"; ZN_FING 278..330; /note="PHD-type 2"; /evidence="ECO:0000255|PROSITE-ProRule:PRU01146"
Q8IWT3	CUL9_HUMAN	Cullin-9 (CUL-9) (UbcH7-associated protein 1) (p53-associated parkin-like cytoplasmic protein)	ZN_FING 2070..2120; /note="RING-type 1"; /evidence="ECO:0000255|PROSITE-ProRule:PRU01221"; ZN_FING 2140..2203; /note="IBR-type"; /evidence="ECO:0000255|PROSITE-ProRule:PRU01221"; ZN_FING 2236..2265; /note="RING-type 2; atypical"; /evidence="ECO:0000255|PROSITE-ProRule:PRU01221"
Q8IWV7	UBR1_HUMAN	E3 ubiquitin-protein ligase UBR1 (EC 2.3.2.27) (N-recognin-1) (RING-type E3 ubiquitin transferase UBR1) (Ubiquitin-protein ligase E3-alpha-1) (Ubiquitin-protein ligase E3-alpha-I)	ZN_FING 97..168; /note="UBR-type"; /evidence="ECO:0000255|PROSITE-ProRule:PRU00508"; ZN_FING 1098..1201; /note="RING-type; atypical"
Q8IWV8	UBR2_HUMAN	E3 ubiquitin-protein ligase UBR2 (EC 2.3.2.27) (N-recognin-2) (RING-type E3 ubiquitin transferase UBR2) (Ubiquitin-protein ligase E3-alpha-2) (Ubiquitin-protein ligase E3-alpha-II)	ZN_FING 97..168; /note="UBR-type"; /evidence="ECO:0000255|PROSITE-ProRule:PRU00508"; ZN_FING 1108..1214; /note="RING-type; atypical"
Q8IWZ4	TRI48_HUMAN	E3 ubiquitin-protein ligase TRIM48 (EC 2.3.2.27) (RING finger protein 101) (Tripartite motif-containing protein 48)	ZN_FING 31..72; /note="RING-type"; /evidence="ECO:0000255|PROSITE-ProRule:PRU00175"; ZN_FING 104..145; /note="B box-type"; /evidence="ECO:0000255|PROSITE-ProRule:PRU00024"
Q8IWZ5	TRI42_HUMAN	Tripartite motif-containing protein 42	ZN_FING 146..192; /note="RING-type"; /evidence="ECO:0000255|PROSITE-ProRule:PRU00175"; ZN_FING 235..280; /note="B box-type 1"; /evidence="ECO:0000255|PROSITE-ProRule:PRU00024"; ZN_FING 285..326; /note="B box-type 2"; /evidence="ECO:0000255|PROSITE-ProRule:PRU00024"
Q8IX07	FOG1_HUMAN	Zinc finger protein ZFPM1 (Friend of GATA protein 1) (FOG-1) (Friend of GATA 1) (Zinc finger protein 89A) (Zinc finger protein multitype 1)	ZN_FING 235..268; /note="CCHC FOG-type 1"; /evidence="ECO:0000255|PROSITE-ProRule:PRU01153"; ZN_FING 290..314; /note="C2H2-type 1"; /evidence="ECO:0000255|PROSITE-ProRule:PRU00042"; ZN_FING 320..342; /note="C2H2-type 2"; /evidence="ECO:0000255|PROSITE-ProRule:PRU00042"; ZN_FING 348..371; /note="C2H2-type 3"; /evidence="ECO:0000255|PROSITE-ProRule:PRU00042"; ZN_FING 571..604; /note="CCHC FOG-type …
Q8IXJ9	ASXL1_HUMAN	Polycomb group protein ASXL1 (Additional sex combs-like protein 1)	ZN_FING 1503..1540; /note="PHD-type; atypical"
Q8IXK0	PHC2_HUMAN	Polyhomeotic-like protein 2 (hPH2) (Early development regulatory protein 2)	ZN_FING 633..667; /note="FCS-type"; /evidence="ECO:0000255|PROSITE-ProRule:PRU00367"
Q8IXW5	RPAP2_HUMAN	Putative RNA polymerase II subunit B1 CTD phosphatase RPAP2 (EC 3.1.3.16) (RNA polymerase II-associated protein 2)	ZN_FING 77..160; /note="RTR1-type"; /evidence="ECO:0000255|PROSITE-ProRule:PRU00812"
Q8IXZ2	ZC3H3_HUMAN	Zinc finger CCCH domain-containing protein 3 (Smad-interacting CPSF-like factor)	ZN_FING 667..695; /note="C3H1-type 1"; /evidence="ECO:0000255|PROSITE-ProRule:PRU00723"; ZN_FING 699..722; /note="C3H1-type 2"; /evidence="ECO:0000255|PROSITE-ProRule:PRU00723"; ZN_FING 723..749; /note="C3H1-type 3"; /evidence="ECO:0000255|PROSITE-ProRule:PRU00723"; ZN_FING 750..777; /note="C3H1-type 4"; /evidence="ECO:0000255|PROSITE-ProRule:PRU00723"; ZN_FING 778..800; /note="C3H1-type 5"; /evi…
Q8IY57	YAF2_HUMAN	YY1-associated factor 2	ZN_FING 19..48; /note="RanBP2-type"; /evidence="ECO:0000255|PROSITE-ProRule:PRU00322"
Q8IY92	SLX4_HUMAN	Structure-specific endonuclease subunit SLX4 (BTB/POZ domain-containing protein 12)	ZN_FING 293..323; /note="UBZ4-type 1"; /evidence="ECO:0000255|PROSITE-ProRule:PRU01256"; ZN_FING 333..361; /note="UBZ4-type 2"; /evidence="ECO:0000255|PROSITE-ProRule:PRU01256"
Q8IYB5	SMAP1_HUMAN	Stromal membrane-associated protein 1	ZN_FING 33..56; /note="C4-type"; /evidence="ECO:0000255|PROSITE-ProRule:PRU00288"
Q8IYH5	ZZZ3_HUMAN	ZZ-type zinc finger-containing protein 3	ZN_FING 818..877; /note="ZZ-type"; /evidence="ECO:0000255|PROSITE-ProRule:PRU00228"
Q8IYI8	ZN440_HUMAN	Zinc finger protein 440	ZN_FING 144..166; /note="C2H2-type 1; degenerate"; /evidence="ECO:0000255|PROSITE-ProRule:PRU00042"; ZN_FING 172..194; /note="C2H2-type 2"; /evidence="ECO:0000255|PROSITE-ProRule:PRU00042"; ZN_FING 200..222; /note="C2H2-type 3"; /evidence="ECO:0000255|PROSITE-ProRule:PRU00042"; ZN_FING 228..250; /note="C2H2-type 4"; /evidence="ECO:0000255|PROSITE-ProRule:PRU00042"; ZN_FING 256..278; /note="C2H2-t…
Q8IYM9	TRI22_HUMAN	E3 ubiquitin-protein ligase TRIM22 (EC 2.3.2.27) (50 kDa-stimulated trans-acting factor) (RING finger protein 94) (RING-type E3 ubiquitin transferase TRIM22) (Staf-50) (Tripartite motif-containing protein 22)	ZN_FING 15..60; /note="RING-type"; /evidence="ECO:0000255|PROSITE-ProRule:PRU00175"; ZN_FING 92..133; /note="B box-type"; /evidence="ECO:0000255|PROSITE-ProRule:PRU00024"
Q8IYR2	SMYD4_HUMAN	SET and MYND domain-containing protein 4 (EC 2.1.1.-)	ZN_FING 296..335; /note="MYND-type"; /evidence="ECO:0000255|PROSITE-ProRule:PRU00134"
Q8IYW5	RN168_HUMAN	E3 ubiquitin-protein ligase RNF168 (hRNF168) (EC 2.3.2.27) (RING finger protein 168) (RING-type E3 ubiquitin transferase RNF168)	ZN_FING 16..55; /note="RING-type"; /evidence="ECO:0000255|HAMAP-Rule:MF_03066"
Q8IYY4	DZI1L_HUMAN	Cilium assembly protein DZIP1L (DAZ-interacting zinc finger protein 1-like)	ZN_FING 166..189; /note="C2H2-type"; /evidence="ECO:0000255|PROSITE-ProRule:PRU00042"
Q8IZ20	ZN683_HUMAN	Tissue-resident T-cell transcription regulator protein ZNF683 (Homolog of Blimp-1 in T-cell) (Hobit) (Zinc finger protein 683)	ZN_FING 322..344; /note="C2H2-type 1"; /evidence="ECO:0000255|PROSITE-ProRule:PRU00042"; ZN_FING 350..372; /note="C2H2-type 2"; /evidence="ECO:0000255|PROSITE-ProRule:PRU00042"; ZN_FING 398..420; /note="C2H2-type 3; degenerate"; /evidence="ECO:0000255|PROSITE-ProRule:PRU00042"; ZN_FING 426..448; /note="C2H2-type 4"; /evidence="ECO:0000255|PROSITE-ProRule:PRU00042"
Q8IZC7	ZN101_HUMAN	Zinc finger protein 101 (Zinc finger protein HZF12)	ZN_FING 102..124; /note="C2H2-type 1"; /evidence="ECO:0000255|PROSITE-ProRule:PRU00042"; ZN_FING 169..191; /note="C2H2-type 2"; /evidence="ECO:0000255|PROSITE-ProRule:PRU00042"; ZN_FING 197..219; /note="C2H2-type 3; degenerate"; /evidence="ECO:0000255|PROSITE-ProRule:PRU00042"; ZN_FING 225..247; /note="C2H2-type 4"; /evidence="ECO:0000255|PROSITE-ProRule:PRU00042"; ZN_FING 253..276; /note="C2H2-t…
Q8IZD2	KMT2E_HUMAN	Inactive histone-lysine N-methyltransferase 2E (Inactive lysine N-methyltransferase 2E) (Myeloid/lymphoid or mixed-lineage leukemia protein 5)	ZN_FING 118..166; /note="PHD-type"; /evidence="ECO:0000255|PROSITE-ProRule:PRU00146"
Q8IZQ1	WDFY3_HUMAN	WD repeat and FYVE domain-containing protein 3 (Autophagy-linked FYVE protein) (Alfy)	ZN_FING 3454..3514; /note="FYVE-type"; /evidence="ECO:0000255|PROSITE-ProRule:PRU00091"
Q8N0Y2	ZN444_HUMAN	Zinc finger protein 444 (Endothelial zinc finger protein 2) (EZF-2) (Zinc finger and SCAN domain-containing protein 17)	ZN_FING 179..201; /note="C2H2-type 1"; /evidence="ECO:0000255|PROSITE-ProRule:PRU00042"; ZN_FING 207..229; /note="C2H2-type 2"; /evidence="ECO:0000255|PROSITE-ProRule:PRU00042"; ZN_FING 250..272; /note="C2H2-type 3"; /evidence="ECO:0000255|PROSITE-ProRule:PRU00042"; ZN_FING 278..300; /note="C2H2-type 4"; /evidence="ECO:0000255|PROSITE-ProRule:PRU00042"
Q8N1G0	ZN687_HUMAN	Zinc finger protein 687	ZN_FING 533..552; /note="C2H2-type 1; degenerate"; /evidence="ECO:0000255|PROSITE-ProRule:PRU00042"; ZN_FING 705..727; /note="C2H2-type 2"; /evidence="ECO:0000255|PROSITE-ProRule:PRU00042"; ZN_FING 764..787; /note="C2H2-type 3"; /evidence="ECO:0000255|PROSITE-ProRule:PRU00042"; ZN_FING 792..815; /note="C2H2-type 4"; /evidence="ECO:0000255|PROSITE-ProRule:PRU00042"; ZN_FING 827..849; /note="C2H2-t…
Q8N1W1	ARG28_HUMAN	Rho guanine nucleotide exchange factor 28 (190 kDa guanine nucleotide exchange factor) (p190-RhoGEF) (p190RhoGEF) (Rho guanine nucleotide exchange factor)	ZN_FING 652..699; /note="Phorbol-ester/DAG-type"; /evidence="ECO:0000255|PROSITE-ProRule:PRU00226"
Q8N2A8	PLD6_HUMAN	Mitochondrial cardiolipin hydrolase (EC 3.1.4.-) (Choline phosphatase 6) (Mitochondrial phospholipase) (MitoPLD) (Phosphatidylcholine-hydrolyzing phospholipase D6) (Phospholipase D6) (PLD6) (Protein zucchini homolog)	ZN_FING 45..78; /note="C3H1-type; atypical"
Q8N2R0	OSR2_HUMAN	Protein odd-skipped-related 2	ZN_FING 172..194; /note="C2H2-type 1"; /evidence="ECO:0000255|PROSITE-ProRule:PRU00042"; ZN_FING 200..222; /note="C2H2-type 2"; /evidence="ECO:0000255|PROSITE-ProRule:PRU00042"; ZN_FING 228..250; /note="C2H2-type 3"; /evidence="ECO:0000255|PROSITE-ProRule:PRU00042"; ZN_FING 256..278; /note="C2H2-type 4"; /evidence="ECO:0000255|PROSITE-ProRule:PRU00042"; ZN_FING 284..306; /note="C2H2-type 5; degen…
Q8N2W9	PIAS4_HUMAN	E3 SUMO-protein ligase PIAS4 (EC 2.3.2.27) (PIASy) (Protein inhibitor of activated STAT protein 4) (Protein inhibitor of activated STAT protein gamma) (PIAS-gamma)	ZN_FING 311..392; /note="SP-RING-type"; /evidence="ECO:0000255|PROSITE-ProRule:PRU00452"
Q8N393	ZN786_HUMAN	Zinc finger protein 786	ZN_FING 192..209; /note="C2H2-type 1; degenerate"; /evidence="ECO:0000255|PROSITE-ProRule:PRU00042"; ZN_FING 240..262; /note="C2H2-type 2"; /evidence="ECO:0000255|PROSITE-ProRule:PRU00042"; ZN_FING 369..391; /note="C2H2-type 3; degenerate"; /evidence="ECO:0000255|PROSITE-ProRule:PRU00042"; ZN_FING 397..419; /note="C2H2-type 4"; /evidence="ECO:0000255|PROSITE-ProRule:PRU00042"; ZN_FING 425..447; /…
Q8N3P4	VPS8_HUMAN	Vacuolar protein sorting-associated protein 8 homolog	ZN_FING 1258..1310; /note="RING-type; atypical"; /evidence="ECO:0000255|PROSITE-ProRule:PRU00175"
Q8N3Z6	ZCHC7_HUMAN	Zinc finger CCHC domain-containing protein 7 (TRAMP-like complex RNA-binding factor ZCCHC7)	ZN_FING 241..258; /note="CCHC-type 1"; /evidence="ECO:0000255|PROSITE-ProRule:PRU00047"; ZN_FING 263..280; /note="CCHC-type 2"; /evidence="ECO:0000255|PROSITE-ProRule:PRU00047"; ZN_FING 304..321; /note="CCHC-type 3"; /evidence="ECO:0000255|PROSITE-ProRule:PRU00047"; ZN_FING 348..365; /note="CCHC-type 4"; /evidence="ECO:0000255|PROSITE-ProRule:PRU00047"
Q8N448	LNX2_HUMAN	Ligand of Numb protein X 2 (Numb-binding protein 2) (PDZ domain-containing RING finger protein 1)	ZN_FING 50..88; /note="RING-type"; /evidence="ECO:0000255|PROSITE-ProRule:PRU00175"
Q8N488	RYBP_HUMAN	RING1 and YY1-binding protein (Apoptin-associating protein 1) (APAP-1) (Death effector domain-associated factor) (DED-associated factor) (YY1 and E4TF1-associated factor 1)	ZN_FING 21..50; /note="RanBP2-type"; /evidence="ECO:0000255|PROSITE-ProRule:PRU00322"
Q8N554	ZN276_HUMAN	Zinc finger protein 276 (Zfp-276) (Zinc finger protein 477)	ZN_FING 434..458; /note="C2H2-type 1"; /evidence="ECO:0000255|PROSITE-ProRule:PRU00042"; ZN_FING 465..490; /note="C2H2-type 2"; /evidence="ECO:0000255|PROSITE-ProRule:PRU00042"; ZN_FING 496..518; /note="C2H2-type 3"; /evidence="ECO:0000255|PROSITE-ProRule:PRU00042"; ZN_FING 524..546; /note="C2H2-type 4"; /evidence="ECO:0000255|PROSITE-ProRule:PRU00042"; ZN_FING 554..577; /note="C2H2-type 5"; /evi…
Q8N5A5	ZGPAT_HUMAN	Zinc finger CCCH-type with G patch domain-containing protein (G patch domain-containing protein 6) (Zinc finger CCCH domain-containing protein 9) (Zinc finger and G patch domain-containing protein)	ZN_FING 175..201; /note="C3H1-type"; /evidence="ECO:0000255|PROSITE-ProRule:PRU00723"
Q8N5C8	TAB3_HUMAN	TGF-beta-activated kinase 1 and MAP3K7-binding protein 3 (Mitogen-activated protein kinase kinase kinase 7-interacting protein 3) (NF-kappa-B-activating protein 1) (TAK1-binding protein 3) (TAB-3) (TGF-beta-activated kinase 1-binding protein 3)	ZN_FING 682..712; /note="RanBP2-type"; /evidence="ECO:0000255|PROSITE-ProRule:PRU00322"
Q8N5P1	ZC3H8_HUMAN	Zinc finger CCCH domain-containing protein 8	ZN_FING 191..218; /note="C3H1-type 1"; /evidence="ECO:0000255|PROSITE-ProRule:PRU00723"; ZN_FING 220..247; /note="C3H1-type 2"; /evidence="ECO:0000255|PROSITE-ProRule:PRU00723"; ZN_FING 248..271; /note="C3H1-type 3"; /evidence="ECO:0000255|PROSITE-ProRule:PRU00723"
Q8N5U6	RNF10_HUMAN	E3 ubiquitin-protein ligase RNF10 (EC 2.3.2.27) (RING finger protein 10)	ZN_FING 225..267; /note="RING-type"; /evidence="ECO:0000255|PROSITE-ProRule:PRU00175"
Q8N680	ZBTB2_HUMAN	Zinc finger and BTB domain-containing protein 2	ZN_FING 254..276; /note="C2H2-type 1"; /evidence="ECO:0000255|PROSITE-ProRule:PRU00042"; ZN_FING 363..385; /note="C2H2-type 2"; /evidence="ECO:0000255|PROSITE-ProRule:PRU00042"; ZN_FING 390..410; /note="C2H2-type 3; atypical"; /evidence="ECO:0000255|PROSITE-ProRule:PRU00042"; ZN_FING 448..468; /note="C2H2-type 4; atypical"; /evidence="ECO:0000255|PROSITE-ProRule:PRU00042"
Q8N6D2	RN182_HUMAN	E3 ubiquitin-protein ligase RNF182 (EC 2.3.2.27) (RING finger protein 182) (RING-type E3 ubiquitin transferase RNF182)	ZN_FING 20..68; /note="RING-type"; /evidence="ECO:0000255|PROSITE-ProRule:PRU00175"
Q8N6H7	ARFG2_HUMAN	ADP-ribosylation factor GTPase-activating protein 2 (ARF GAP 2) (GTPase-activating protein ZNF289) (Zinc finger protein 289)	ZN_FING 26..49; /note="C4-type"; /evidence="ECO:0000255|PROSITE-ProRule:PRU00288"
Q8N6T3	ARFG1_HUMAN	ADP-ribosylation factor GTPase-activating protein 1 (ARF GAP 1) (ADP-ribosylation factor 1 GTPase-activating protein) (ARF1 GAP) (ARF1-directed GTPase-activating protein)	ZN_FING 22..45; /note="C4-type"; /evidence="ECO:0000255|PROSITE-ProRule:PRU00288"
Q8N720	ZN655_HUMAN	Zinc finger protein 655 (Vav-interacting Krueppel-like protein)	ZN_FING 212..234; /note="C2H2-type 1"; /evidence="ECO:0000255|PROSITE-ProRule:PRU00042"; ZN_FING 240..262; /note="C2H2-type 2"; /evidence="ECO:0000255|PROSITE-ProRule:PRU00042"; ZN_FING 303..325; /note="C2H2-type 3"; /evidence="ECO:0000255|PROSITE-ProRule:PRU00042"; ZN_FING 330..353; /note="C2H2-type 4"; /evidence="ECO:0000255|PROSITE-ProRule:PRU00042"; ZN_FING 380..402; /note="C2H2-type 5"; /evi…
Q8N7C3	TRIMM_HUMAN	Probable E3 ubiquitin-protein ligase TRIML2 (EC 2.3.2.27) (RING-type E3 ubiquitin transferase TRIML2) (SPRY domain-containing protein 6) (Tripartite motif family-like protein 2)	ZN_FING 14..55; /note="B box-type"; /evidence="ECO:0000255|PROSITE-ProRule:PRU00024"
Q8N7E2	CBLL2_HUMAN	E3 ubiquitin-protein ligase CBLL2 (EC 2.3.2.27) (Cbl proto-oncogene-like protein 2) (RING-type E3 ubiquitin transferase ZNF645) (Zinc finger protein 645) (c-Cbl-like protein 2)	ZN_FING 57..97; /note="RING-type"; /evidence="ECO:0000255|PROSITE-ProRule:PRU00175"; ZN_FING 112..138; /note="C2H2-type"; /evidence="ECO:0000255|PROSITE-ProRule:PRU00042"
Q8N895	ZN366_HUMAN	Zinc finger protein 366 (Dendritic cell-specific transcript protein) (DC-SCRIPT)	ZN_FING 253..275; /note="C2H2-type 1"; /evidence="ECO:0000255|PROSITE-ProRule:PRU00042"; ZN_FING 281..303; /note="C2H2-type 2"; /evidence="ECO:0000255|PROSITE-ProRule:PRU00042"; ZN_FING 309..331; /note="C2H2-type 3"; /evidence="ECO:0000255|PROSITE-ProRule:PRU00042"; ZN_FING 337..359; /note="C2H2-type 4"; /evidence="ECO:0000255|PROSITE-ProRule:PRU00042"; ZN_FING 365..387; /note="C2H2-type 5"; /evi…
Q8N8E2	ZN513_HUMAN	Zinc finger protein 513	ZN_FING 150..172; /note="C2H2-type 1"; /evidence="ECO:0000255|PROSITE-ProRule:PRU00042"; ZN_FING 178..200; /note="C2H2-type 2"; /evidence="ECO:0000255|PROSITE-ProRule:PRU00042"; ZN_FING 206..228; /note="C2H2-type 3"; /evidence="ECO:0000255|PROSITE-ProRule:PRU00042"; ZN_FING 360..382; /note="C2H2-type 4"; /evidence="ECO:0000255|PROSITE-ProRule:PRU00042"; ZN_FING 388..410; /note="C2H2-type 5"; /evi…
Q8N8N0	RN152_HUMAN	E3 ubiquitin-protein ligase RNF152 (EC 2.3.2.27) (RING finger protein 152) (RING-type E3 ubiquitin transferase RNF152)	ZN_FING 12..55; /note="RING-type"; /evidence="ECO:0000255|PROSITE-ProRule:PRU00175"
Q8N9I9	DTX3_HUMAN	Probable E3 ubiquitin-protein ligase DTX3 (EC 2.3.2.27) (Protein deltex-3) (Deltex3) (RING finger protein 154) (RING-type E3 ubiquitin transferase DTX3)	ZN_FING 164..205; /note="RING-type"; /evidence="ECO:0000255|PROSITE-ProRule:PRU00175"
Q8N9Q2	SR1IP_HUMAN	Protein SREK1IP1 (SFRS12-interacting protein 1) (SREK1-interacting protein 1) (Splicing regulatory protein of 18 kDa) (p18SRP)	ZN_FING 13..30; /note="CCHC-type"; /evidence="ECO:0000255|PROSITE-ProRule:PRU00047"
Q8NA42	ZN383_HUMAN	Zinc finger protein 383	ZN_FING 170..192; /note="C2H2-type 1"; /evidence="ECO:0000255|PROSITE-ProRule:PRU00042"; ZN_FING 198..220; /note="C2H2-type 2"; /evidence="ECO:0000255|PROSITE-ProRule:PRU00042"; ZN_FING 226..248; /note="C2H2-type 3"; /evidence="ECO:0000255|PROSITE-ProRule:PRU00042"; ZN_FING 254..276; /note="C2H2-type 4"; /evidence="ECO:0000255|PROSITE-ProRule:PRU00042"; ZN_FING 282..304; /note="C2H2-type 5"; /evi…
Q8NA82	MARHA_HUMAN	Probable E3 ubiquitin-protein ligase MARCHF10 (EC 2.3.2.27) (Membrane-associated RING finger protein 10) (Membrane-associated RING-CH protein X) (MARCH-X) (RING finger protein 190) (RING-type E3 ubiquitin transferase MARCHF10)	ZN_FING 651..721; /note="RING-CH-type"; /evidence="ECO:0000255|PROSITE-ProRule:PRU00623"
Q8NAM6	ZSCA4_HUMAN	Zinc finger and SCAN domain-containing protein 4 (Zinc finger protein 494)	ZN_FING 312..334; /note="C2H2-type 1"; /evidence="ECO:0000255|PROSITE-ProRule:PRU00042"; ZN_FING 340..362; /note="C2H2-type 2"; /evidence="ECO:0000255|PROSITE-ProRule:PRU00042"; ZN_FING 368..390; /note="C2H2-type 3"; /evidence="ECO:0000255|PROSITE-ProRule:PRU00042"; ZN_FING 396..418; /note="C2H2-type 4"; /evidence="ECO:0000255|PROSITE-ProRule:PRU00042"
Q8NAP3	ZBT38_HUMAN	Zinc finger and BTB domain-containing protein 38	ZN_FING 342..364; /note="C2H2-type 1"; /evidence="ECO:0000255|PROSITE-ProRule:PRU00042"; ZN_FING 371..395; /note="C2H2-type 2; degenerate"; /evidence="ECO:0000255|PROSITE-ProRule:PRU00042"; ZN_FING 460..482; /note="C2H2-type 3"; /evidence="ECO:0000255|PROSITE-ProRule:PRU00042"; ZN_FING 488..510; /note="C2H2-type 4"; /evidence="ECO:0000255|PROSITE-ProRule:PRU00042"; ZN_FING 516..539; /note="C2H2-t…
Q8NAP8	ZBT8B_HUMAN	Zinc finger and BTB domain-containing protein 8B	ZN_FING 341..363; /note="C2H2-type 1"; /evidence="ECO:0000255|PROSITE-ProRule:PRU00042"; ZN_FING 369..392; /note="C2H2-type 2"; /evidence="ECO:0000255|PROSITE-ProRule:PRU00042"
Q8NB12	SMYD1_HUMAN	Histone-lysine N-methyltransferase SMYD1 (EC 2.1.1.354) (SET and MYND domain-containing protein 1)	ZN_FING 52..90; /note="MYND-type"; /evidence="ECO:0000255|PROSITE-ProRule:PRU00134"
Q8NB15	ZN511_HUMAN	Zinc finger protein 511	ZN_FING 80..105; /note="C2H2-type 1"; ZN_FING 107..130; /note="C2H2-type 2"; ZN_FING 144..169; /note="C2H2-type 3"
Q8NB66	UN13C_HUMAN	Protein unc-13 homolog C (Munc13-3)	ZN_FING 1097..1147; /note="Phorbol-ester/DAG-type"; /evidence="ECO:0000255|PROSITE-ProRule:PRU00226"
Q8NB78	KDM1B_HUMAN	Lysine-specific histone demethylase 2 (EC 1.14.99.66) (Flavin-containing amine oxidase domain-containing protein 1) (Lysine-specific histone demethylase 1B)	ZN_FING 133..193; /note="CW-type"; /evidence="ECO:0000255|PROSITE-ProRule:PRU00454"
Q8NBB4	ZSCA1_HUMAN	Zinc finger and SCAN domain-containing protein 1	ZN_FING 292..314; /note="C2H2-type 1"; /evidence="ECO:0000255|PROSITE-ProRule:PRU00042"; ZN_FING 320..342; /note="C2H2-type 2"; /evidence="ECO:0000255|PROSITE-ProRule:PRU00042"; ZN_FING 380..402; /note="C2H2-type 3"; /evidence="ECO:0000255|PROSITE-ProRule:PRU00042"
Q8NBF1	GLIS1_HUMAN	Zinc finger protein GLIS1 (GLI-similar 1)	ZN_FING 195..220; /note="C2H2-type 1"; /evidence="ECO:0000255|PROSITE-ProRule:PRU00042"; ZN_FING 229..256; /note="C2H2-type 2; atypical"; /evidence="ECO:0000255|PROSITE-ProRule:PRU00042"; ZN_FING 262..286; /note="C2H2-type 3"; /evidence="ECO:0000255|PROSITE-ProRule:PRU00042"; ZN_FING 292..316; /note="C2H2-type 4"; /evidence="ECO:0000255|PROSITE-ProRule:PRU00042"; ZN_FING 322..346; /note="C2H2-typ…
Q8NC26	ZN114_HUMAN	Zinc finger protein 114	ZN_FING 304..326; /note="C2H2-type 1"; /evidence="ECO:0000255|PROSITE-ProRule:PRU00042"; ZN_FING 332..354; /note="C2H2-type 2"; /evidence="ECO:0000255|PROSITE-ProRule:PRU00042"; ZN_FING 361..382; /note="C2H2-type 3"; /evidence="ECO:0000255|PROSITE-ProRule:PRU00042"; ZN_FING 388..410; /note="C2H2-type 4"; /evidence="ECO:0000255|PROSITE-ProRule:PRU00042"
Q8NC42	RN149_HUMAN	E3 ubiquitin-protein ligase RNF149 (EC 2.3.2.27) (DNA polymerase-transactivated protein 2) (RING finger protein 149) (RING-type E3 ubiquitin transferase RNF149)	ZN_FING 269..310; /note="RING-type; atypical"; /evidence="ECO:0000255|PROSITE-ProRule:PRU00175"
Q8NCN4	RN169_HUMAN	E3 ubiquitin-protein ligase RNF169 (EC 2.3.2.27) (RING finger protein 169) (RING-type E3 ubiquitin transferase RNF169)	ZN_FING 68..107; /note="RING-type"; /evidence="ECO:0000255|PROSITE-ProRule:PRU00175"
Q8NCP5	ZBT44_HUMAN	Zinc finger and BTB domain-containing protein 44 (BTB/POZ domain-containing protein 15) (Zinc finger protein 851)	ZN_FING 399..421; /note="C2H2-type 1"; /evidence="ECO:0000255|PROSITE-ProRule:PRU00042"; ZN_FING 427..449; /note="C2H2-type 2"; /evidence="ECO:0000255|PROSITE-ProRule:PRU00042"; ZN_FING 455..479; /note="C2H2-type 3"; /evidence="ECO:0000255|PROSITE-ProRule:PRU00042"; ZN_FING 487..511; /note="C2H2-type 4"; /evidence="ECO:0000255|PROSITE-ProRule:PRU00042"
Q8ND25	ZNRF1_HUMAN	E3 ubiquitin-protein ligase ZNRF1 (EC 2.3.2.27) (Nerve injury-induced gene 283 protein) (RING-type E3 ubiquitin transferase ZNRF1) (Zinc/RING finger protein 1)	ZN_FING 184..225; /note="RING-type; atypical"; /evidence="ECO:0000255|PROSITE-ProRule:PRU00175"
Q8NDP4	ZN439_HUMAN	Zinc finger protein 439	ZN_FING 186..208; /note="C2H2-type 1"; /evidence="ECO:0000255|PROSITE-ProRule:PRU00042"; ZN_FING 214..236; /note="C2H2-type 2"; /evidence="ECO:0000255|PROSITE-ProRule:PRU00042"; ZN_FING 242..264; /note="C2H2-type 3"; /evidence="ECO:0000255|PROSITE-ProRule:PRU00042"; ZN_FING 270..292; /note="C2H2-type 4"; /evidence="ECO:0000255|PROSITE-ProRule:PRU00042"; ZN_FING 298..320; /note="C2H2-type 5"; /evi…
Q8NDQ6	ZN540_HUMAN	Zinc finger protein 540	ZN_FING 187..209; /note="C2H2-type 1"; /evidence="ECO:0000255|PROSITE-ProRule:PRU00042"; ZN_FING 215..237; /note="C2H2-type 2"; /evidence="ECO:0000255|PROSITE-ProRule:PRU00042"; ZN_FING 243..265; /note="C2H2-type 3"; /evidence="ECO:0000255|PROSITE-ProRule:PRU00042"; ZN_FING 271..293; /note="C2H2-type 4"; /evidence="ECO:0000255|PROSITE-ProRule:PRU00042"; ZN_FING 299..321; /note="C2H2-type 5"; /evi…
Q8NDX5	PHC3_HUMAN	Polyhomeotic-like protein 3 (Early development regulatory protein 3) (Homolog of polyhomeotic 3) (hPH3)	ZN_FING 776..810; /note="FCS-type"; /evidence="ECO:0000255|PROSITE-ProRule:PRU00367"
Q8NEA6	GLIS3_HUMAN	Zinc finger protein GLIS3 (GLI-similar 3) (Zinc finger protein 515)	ZN_FING 345..370; /note="C2H2-type 1"; /evidence="ECO:0000255|PROSITE-ProRule:PRU00042"; ZN_FING 379..406; /note="C2H2-type 2; atypical"; /evidence="ECO:0000255|PROSITE-ProRule:PRU00042"; ZN_FING 412..436; /note="C2H2-type 3"; /evidence="ECO:0000255|PROSITE-ProRule:PRU00042"; ZN_FING 442..466; /note="C2H2-type 4"; /evidence="ECO:0000255|PROSITE-ProRule:PRU00042"; ZN_FING 472..496; /note="C2H2-typ…
Q8NEN9	PDZD8_HUMAN	PDZ domain-containing protein 8 (Sarcoma antigen NY-SAR-84/NY-SAR-104)	ZN_FING 840..891; /note="Phorbol-ester/DAG-type"; /evidence="ECO:0000255|PROSITE-ProRule:PRU00226"
Q8NEZ4	KMT2C_HUMAN	Histone-lysine N-methyltransferase 2C (Lysine N-methyltransferase 2C) (EC 2.1.1.364) (Homologous to ALR protein) (Myeloid/lymphoid or mixed-lineage leukemia protein 3)	ZN_FING 227..262; /note="C2HC pre-PHD-type 1; degenerate"; /evidence="ECO:0000255|PROSITE-ProRule:PRU01146"; ZN_FING 283..331; /note="PHD-type 1"; /evidence="ECO:0000255|PROSITE-ProRule:PRU01146"; ZN_FING 341..391; /note="PHD-type 2"; /evidence="ECO:0000255|PROSITE-ProRule:PRU00146"; ZN_FING 344..389; /note="RING-type"; /evidence="ECO:0000255|PROSITE-ProRule:PRU00175"; ZN_FING 388..438; /note="PH…
Q8NF64	ZMIZ2_HUMAN	Zinc finger MIZ domain-containing protein 2 (PIAS-like protein Zimp7)	ZN_FING 585..671; /note="SP-RING-type"; /evidence="ECO:0000255|PROSITE-ProRule:PRU00452"
Q8NF99	ZN397_HUMAN	Zinc finger protein 397 (Zinc finger and SCAN domain-containing protein 15) (Zinc finger protein 47)	ZN_FING 285..307; /note="C2H2-type 1"; /evidence="ECO:0000255|PROSITE-ProRule:PRU00042"; ZN_FING 313..335; /note="C2H2-type 2"; /evidence="ECO:0000255|PROSITE-ProRule:PRU00042"; ZN_FING 341..363; /note="C2H2-type 3"; /evidence="ECO:0000255|PROSITE-ProRule:PRU00042"; ZN_FING 369..391; /note="C2H2-type 4"; /evidence="ECO:0000255|PROSITE-ProRule:PRU00042"; ZN_FING 397..419; /note="C2H2-type 5"; /evi…
Q8NFT6	DBF4B_HUMAN	Protein DBF4 homolog B (Activator of S phase kinase-like protein 1) (ASK-like protein 1) (Chiffon homolog B) (Dbf4-related factor 1)	ZN_FING 294..343; /note="DBF4-type"; /evidence="ECO:0000255|PROSITE-ProRule:PRU00600"
Q8NFU7	TET1_HUMAN	Methylcytosine dioxygenase TET1 (EC 1.14.11.80) (CXXC-type zinc finger protein 6) (Leukemia-associated protein with a CXXC domain) (Ten-eleven translocation 1 gene protein)	ZN_FING 584..625; /note="CXXC-type"; /evidence="ECO:0000255|PROSITE-ProRule:PRU00509, ECO:0000269|PubMed:29276034"
Q8NFW9	MYRIP_HUMAN	Rab effector MyRIP (Exophilin-8) (Myosin-VIIa- and Rab-interacting protein) (Synaptotagmin-like protein lacking C2 domains C) (SlaC2-c) (Slp homolog lacking C2 domains c)	ZN_FING 63..105; /note="FYVE-type"
Q8NFZ5	TNIP2_HUMAN	TNFAIP3-interacting protein 2 (A20-binding inhibitor of NF-kappa-B activation 2) (ABIN-2) (Fetal liver LKB1-interacting protein)	ZN_FING 397..429; /note="CCHC NOA-type"; /evidence="ECO:0000255|PROSITE-ProRule:PRU01142"
Q8NG06	TRI58_HUMAN	E3 ubiquitin-protein ligase TRIM58 (EC 2.3.2.27) (Protein BIA2) (RING-type E3 ubiquitin transferase TRIM58) (Tripartite motif-containing protein 58)	ZN_FING 16..61; /note="RING-type"; /evidence="ECO:0000255|PROSITE-ProRule:PRU00175"; ZN_FING 91..132; /note="B box-type"; /evidence="ECO:0000255|PROSITE-ProRule:PRU00024"
Q8NG27	PJA1_HUMAN	E3 ubiquitin-protein ligase Praja-1 (Praja1) (EC 2.3.2.27) (RING finger protein 70) (RING-type E3 ubiquitin transferase Praja-1)	ZN_FING 595..636; /note="RING-type"; /evidence="ECO:0000255|PROSITE-ProRule:PRU00175"
Q8NHG8	ZNRF2_HUMAN	E3 ubiquitin-protein ligase ZNRF2 (EC 2.3.2.27) (Protein Ells2) (RING finger protein 202) (RING-type E3 ubiquitin transferase ZNRF2) (Zinc/RING finger protein 2)	ZN_FING 199..240; /note="RING-type; atypical"; /evidence="ECO:0000255|PROSITE-ProRule:PRU00175"
Q8NHM5	KDM2B_HUMAN	Lysine-specific demethylase 2B (EC 1.14.11.27) (CXXC-type zinc finger protein 2) (F-box and leucine-rich repeat protein 10) (F-box protein FBL10) (F-box/LRR-repeat protein 10) (JmjC domain-containing histone demethylation protein 1B) (Jumonji domain-containing EMSY-interactor methyltransferase motif protein) (Protein JEMMA) (Protein-containing CXXC domain 2) ([Histone-H3]-lysine-36 demethylase 1B)	ZN_FING 606..652; /note="CXXC-type"; /evidence="ECO:0000255|PROSITE-ProRule:PRU00509, ECO:0000269|PubMed:29276034"; ZN_FING 659..725; /note="PHD-type"; /evidence="ECO:0000255|PROSITE-ProRule:PRU00146, ECO:0000269|PubMed:29276034"
Q8NHY2	COP1_HUMAN	E3 ubiquitin-protein ligase COP1 (EC 2.3.2.27) (Constitutive photomorphogenesis protein 1 homolog) (hCOP1) (RING finger and WD repeat domain protein 2) (RING finger protein 200) (RING-type E3 ubiquitin transferase RFWD2)	ZN_FING 136..174; /note="RING-type"; /evidence="ECO:0000255|PROSITE-ProRule:PRU00175"
Q8NI51	CTCFL_HUMAN	Transcriptional repressor CTCFL (Brother of the regulator of imprinted sites) (CCCTC-binding factor) (CTCF paralog) (CTCF-like protein) (Cancer/testis antigen 27) (CT27) (Zinc finger protein CTCF-T)	ZN_FING 257..279; /note="C2H2-type 1"; /evidence="ECO:0000255|PROSITE-ProRule:PRU00042"; ZN_FING 285..307; /note="C2H2-type 2"; /evidence="ECO:0000255|PROSITE-ProRule:PRU00042"; ZN_FING 313..336; /note="C2H2-type 3"; /evidence="ECO:0000255|PROSITE-ProRule:PRU00042"; ZN_FING 342..364; /note="C2H2-type 4"; /evidence="ECO:0000255|PROSITE-ProRule:PRU00042"; ZN_FING 370..392; /note="C2H2-type 5"; /evi…
Q8TA86	RP9_HUMAN	Retinitis pigmentosa 9 protein (Pim-1-associated protein) (PAP-1)	ZN_FING 104..122; /note="CCHC-type"
Q8TAT5	NEIL3_HUMAN	Endonuclease 8-like 3 (EC 3.2.2.-) (EC 4.2.99.18) (DNA glycosylase FPG2) (DNA glycosylase/AP lyase Neil3) (Endonuclease VIII-like 3) (Nei-like protein 3)	ZN_FING 247..281; /note="FPG-type"; /evidence="ECO:0000255|PROSITE-ProRule:PRU00391"; ZN_FING 317..346; /note="RanBP2-type"; /evidence="ECO:0000255|PROSITE-ProRule:PRU00322"; ZN_FING 507..550; /note="GRF-type 1"; /evidence="ECO:0000255|PROSITE-ProRule:PRU01343"; ZN_FING 554..596; /note="GRF-type 2"; /evidence="ECO:0000255|PROSITE-ProRule:PRU01343"
Q8TAT6	NPL4_HUMAN	Nuclear protein localization protein 4 homolog (Protein NPL4)	ZN_FING 580..608; /note="RanBP2-type"; /evidence="ECO:0000255|PROSITE-ProRule:PRU00322"
Q8TAU3	ZN417_HUMAN	Zinc finger protein 417	ZN_FING 92..114; /note="C2H2-type 1"; /evidence="ECO:0000255|PROSITE-ProRule:PRU00042"; ZN_FING 240..262; /note="C2H2-type 2"; /evidence="ECO:0000255|PROSITE-ProRule:PRU00042"; ZN_FING 268..290; /note="C2H2-type 3"; /evidence="ECO:0000255|PROSITE-ProRule:PRU00042"; ZN_FING 296..318; /note="C2H2-type 4"; /evidence="ECO:0000255|PROSITE-ProRule:PRU00042"; ZN_FING 324..346; /note="C2H2-type 5; degene…
Q8TAX0	OSR1_HUMAN	Protein odd-skipped-related 1	ZN_FING 175..197; /note="C2H2-type 1"; /evidence="ECO:0000255|PROSITE-ProRule:PRU00042"; ZN_FING 203..225; /note="C2H2-type 2"; /evidence="ECO:0000255|PROSITE-ProRule:PRU00042"; ZN_FING 231..253; /note="C2H2-type 3"; /evidence="ECO:0000255|PROSITE-ProRule:PRU00042"
Q8TBB0	THAP6_HUMAN	THAP domain-containing protein 6	ZN_FING 1..89; /note="THAP-type"; /evidence="ECO:0000255|PROSITE-ProRule:PRU00309"
Q8TBB1	LNX1_HUMAN	E3 ubiquitin-protein ligase LNX (EC 2.3.2.27) (Ligand of Numb-protein X 1) (Numb-binding protein 1) (PDZ domain-containing RING finger protein 2) (RING-type E3 ubiquitin transferase LNX)	ZN_FING 41..79; /note="RING-type"; /evidence="ECO:0000255|PROSITE-ProRule:PRU00175"
Q8TBC5	ZSC18_HUMAN	Zinc finger and SCAN domain-containing protein 18 (Zinc finger protein 447)	ZN_FING 413..435; /note="C2H2-type 1"; /evidence="ECO:0000255|PROSITE-ProRule:PRU00042"; ZN_FING 441..463; /note="C2H2-type 2"; /evidence="ECO:0000255|PROSITE-ProRule:PRU00042"
Q8TBJ5	FEZF2_HUMAN	Fez family zinc finger protein 2 (Forebrain embryonic zinc finger-like protein 2) (Zinc finger protein 312) (Zinc finger protein Fez-like)	ZN_FING 277..299; /note="C2H2-type 1"; /evidence="ECO:0000255|PROSITE-ProRule:PRU00042"; ZN_FING 305..327; /note="C2H2-type 2"; /evidence="ECO:0000255|PROSITE-ProRule:PRU00042"; ZN_FING 333..355; /note="C2H2-type 3"; /evidence="ECO:0000255|PROSITE-ProRule:PRU00042"; ZN_FING 361..383; /note="C2H2-type 4"; /evidence="ECO:0000255|PROSITE-ProRule:PRU00042"; ZN_FING 389..411; /note="C2H2-type 5"; /evi…
Q8TBK6	ZCH10_HUMAN	Zinc finger CCHC domain-containing protein 10	ZN_FING 43..60; /note="CCHC-type"
Q8TBZ8	ZN564_HUMAN	Zinc finger protein 564	ZN_FING 103..125; /note="C2H2-type 1"; /evidence="ECO:0000255|PROSITE-ProRule:PRU00042"; ZN_FING 141..163; /note="C2H2-type 2"; /evidence="ECO:0000255|PROSITE-ProRule:PRU00042"; ZN_FING 169..191; /note="C2H2-type 3"; /evidence="ECO:0000255|PROSITE-ProRule:PRU00042"; ZN_FING 197..219; /note="C2H2-type 4"; /evidence="ECO:0000255|PROSITE-ProRule:PRU00042"; ZN_FING 225..247; /note="C2H2-type 5"; /evi…
Q8TC41	RN217_HUMAN	E3 ubiquitin-protein ligase RNF217 (EC 2.3.2.31) (IBR domain-containing protein 1) (Opposite STL) (RING finger protein 217)	ZN_FING 263..309; /note="RING-type 1"; /evidence="ECO:0000255|PROSITE-ProRule:PRU01221"; ZN_FING 328..396; /note="IBR-type"; /evidence="ECO:0000255|PROSITE-ProRule:PRU01221"; ZN_FING 423..452; /note="RING-type 2; atypical"; /evidence="ECO:0000255|PROSITE-ProRule:PRU01221"
Q8TCF1	ZFAN1_HUMAN	AN1-type zinc finger protein 1 (Zinc finger AN1-type-containing protein 1)	ZN_FING 4..52; /note="AN1-type 1"; /evidence="ECO:0000255|PROSITE-ProRule:PRU00449"; ZN_FING 58..106; /note="AN1-type 2"; /evidence="ECO:0000255|PROSITE-ProRule:PRU00449"
Q8TCQ1	MARH1_HUMAN	E3 ubiquitin-protein ligase MARCHF1 (EC 2.3.2.27) (Membrane-associated RING finger protein 1) (Membrane-associated RING-CH protein I) (MARCH-I) (RING finger protein 171) (RING-type E3 ubiquitin transferase MARCHF1)	ZN_FING 72..133; /note="RING-CH-type"; /evidence="ECO:0000255|PROSITE-ProRule:PRU00623"
Q8TD17	ZN398_HUMAN	Zinc finger protein 398 (Zinc finger DNA-binding protein p52/p71)	ZN_FING 343..364; /note="C2H2-type 1; atypical"; /evidence="ECO:0000255|PROSITE-ProRule:PRU00042"; ZN_FING 370..392; /note="C2H2-type 2; degenerate"; /evidence="ECO:0000255|PROSITE-ProRule:PRU00042"; ZN_FING 398..420; /note="C2H2-type 3"; /evidence="ECO:0000255|PROSITE-ProRule:PRU00042"; ZN_FING 427..449; /note="C2H2-type 4"; /evidence="ECO:0000255|PROSITE-ProRule:PRU00042"; ZN_FING 455..477; /no…
Q8TD23	ZN675_HUMAN	Zinc finger protein 675 (TRAF6-binding zinc finger protein) (TRAF6-inhibitory zinc finger protein)	ZN_FING 144..166; /note="C2H2-type 1; degenerate"; /evidence="ECO:0000255|PROSITE-ProRule:PRU00042"; ZN_FING 172..194; /note="C2H2-type 2; degenerate"; /evidence="ECO:0000255|PROSITE-ProRule:PRU00042"; ZN_FING 200..222; /note="C2H2-type 3; degenerate"; /evidence="ECO:0000255|PROSITE-ProRule:PRU00042"; ZN_FING 228..250; /note="C2H2-type 4; degenerate"; /evidence="ECO:0000255|PROSITE-ProRule:PRU000…
Q8TDB6	DTX3L_HUMAN	E3 ubiquitin-protein ligase DTX3L (EC 2.3.2.27) (B-lymphoma- and BAL-associated protein) (Protein deltex-3-like) (RING-type E3 ubiquitin transferase DTX3L) (Rhysin-2) (Rhysin2)	ZN_FING 561..600; /note="RING-type"; /evidence="ECO:0000255|PROSITE-ProRule:PRU00175"
Q8TDD2	SP7_HUMAN	Transcription factor Sp7 (Zinc finger protein osterix)	ZN_FING 294..318; /note="C2H2-type 1"; /evidence="ECO:0000255|PROSITE-ProRule:PRU00042"; ZN_FING 324..348; /note="C2H2-type 2"; /evidence="ECO:0000255|PROSITE-ProRule:PRU00042"; ZN_FING 354..376; /note="C2H2-type 3"; /evidence="ECO:0000255|PROSITE-ProRule:PRU00042"
Q8TDF6	GRP4_HUMAN	RAS guanyl-releasing protein 4	ZN_FING 540..590; /note="Phorbol-ester/DAG-type"; /evidence="ECO:0000255|PROSITE-ProRule:PRU00226"
Q8TDI0	CHD5_HUMAN	Chromodomain-helicase-DNA-binding protein 5 (CHD-5) (EC 3.6.4.12) (ATP-dependent helicase CHD5)	ZN_FING 343..390; /note="PHD-type 1"; /evidence="ECO:0000255|PROSITE-ProRule:PRU00146"; ZN_FING 416..463; /note="PHD-type 2"; /evidence="ECO:0000255|PROSITE-ProRule:PRU00146"
Q8TDW5	SYTL5_HUMAN	Synaptotagmin-like protein 5	ZN_FING 64..106; /note="FYVE-type"
Q8TDY4	ASAP3_HUMAN	Arf-GAP with SH3 domain, ANK repeat and PH domain-containing protein 3 (Development and differentiation-enhancing factor-like 1) (Protein up-regulated in liver cancer 1)	ZN_FING 441..464; /note="C4-type"; /evidence="ECO:0000255|PROSITE-ProRule:PRU00288"
Q8TE49	OTU7A_HUMAN	OTU domain-containing protein 7A (EC 3.4.19.12) (Zinc finger protein Cezanne 2)	ZN_FING 884..919; /note="A20-type"; /evidence="ECO:0000255|PROSITE-ProRule:PRU00451"
Q8TE76	MORC4_HUMAN	MORC family CW-type zinc finger protein 4 (Zinc finger CW-type coiled-coil domain protein 2) (Zinc finger CW-type domain protein 4)	ZN_FING 420..472; /note="CW-type"; /evidence="ECO:0000255|PROSITE-ProRule:PRU00454"
Q8TEB7	RN128_HUMAN	E3 ubiquitin-protein ligase RNF128 (EC 2.3.2.27) (Gene related to anergy in lymphocytes protein) (GRAIL) (RING finger protein 128) (RING-type E3 ubiquitin transferase RNF128)	ZN_FING 277..318; /note="RING-type; atypical"; /evidence="ECO:0000255|PROSITE-ProRule:PRU00175"
Q8TEC5	SH3R2_HUMAN	E3 ubiquitin-protein ligase SH3RF2 (EC 2.3.2.27) (Heart protein phosphatase 1-binding protein) (HEPP1) (POSH-eliminating RING protein) (Protein phosphatase 1 regulatory subunit 39) (RING finger protein 158) (RING-type E3 ubiquitin transferase SH3RF2) (SH3 domain-containing RING finger protein 2)	ZN_FING 12..53; /note="RING-type"; /evidence="ECO:0000255|PROSITE-ProRule:PRU00175"
Q8TEJ3	SH3R3_HUMAN	E3 ubiquitin-protein ligase SH3RF3 (EC 2.3.2.27) (Plenty of SH3s 2) (SH3 domain-containing RING finger protein 3) (SH3 multiple domains protein 4)	ZN_FING 57..98; /note="RING-type"; /evidence="ECO:0000255|PROSITE-ProRule:PRU00175"
Q8TEY7	UBP33_HUMAN	Ubiquitin carboxyl-terminal hydrolase 33 (EC 3.4.19.12) (Deubiquitinating enzyme 33) (Ubiquitin thioesterase 33) (Ubiquitin-specific-processing protease 33) (VHL-interacting deubiquitinating enzyme 1) (hVDU1)	ZN_FING 37..140; /note="UBP-type"; /evidence="ECO:0000255|PROSITE-ProRule:PRU00502"
Q8TF47	ZFP90_HUMAN	Zinc finger protein 90 homolog (Zfp-90) (Zinc finger protein 756)	ZN_FING 211..233; /note="C2H2-type 1"; /evidence="ECO:0000255|PROSITE-ProRule:PRU00042"; ZN_FING 254..276; /note="C2H2-type 2"; /evidence="ECO:0000255|PROSITE-ProRule:PRU00042"; ZN_FING 282..304; /note="C2H2-type 3"; /evidence="ECO:0000255|PROSITE-ProRule:PRU00042"; ZN_FING 310..332; /note="C2H2-type 4"; /evidence="ECO:0000255|PROSITE-ProRule:PRU00042"; ZN_FING 338..360; /note="C2H2-type 5"; /evi…
Q8TF50	ZN526_HUMAN	Zinc finger protein 526	ZN_FING 57..79; /note="C2H2-type 1"; /evidence="ECO:0000255|PROSITE-ProRule:PRU00042"; ZN_FING 108..130; /note="C2H2-type 2"; /evidence="ECO:0000255|PROSITE-ProRule:PRU00042"; ZN_FING 140..163; /note="C2H2-type 3"; /evidence="ECO:0000255|PROSITE-ProRule:PRU00042"; ZN_FING 197..219; /note="C2H2-type 4"; /evidence="ECO:0000255|PROSITE-ProRule:PRU00042"; ZN_FING 305..327; /note="C2H2-type 5"; /evide…
Q8WTR7	ZN473_HUMAN	Zinc finger protein 473 (Zinc finger protein 100 homolog) (Zfp-100)	ZN_FING 209..231; /note="C2H2-type 1"; /evidence="ECO:0000255|PROSITE-ProRule:PRU00042"; ZN_FING 265..286; /note="C2H2-type 2; degenerate"; /evidence="ECO:0000255|PROSITE-ProRule:PRU00042"; ZN_FING 320..342; /note="C2H2-type 3"; /evidence="ECO:0000255|PROSITE-ProRule:PRU00042"; ZN_FING 347..369; /note="C2H2-type 4"; /evidence="ECO:0000255|PROSITE-ProRule:PRU00042"; ZN_FING 375..397; /note="C2H2-t…
Q8WTV1	THAP3_HUMAN	THAP domain-containing protein 3	ZN_FING 1..82; /note="THAP-type"; /evidence="ECO:0000255|PROSITE-ProRule:PRU00309"
Q8WU17	RN139_HUMAN	E3 ubiquitin-protein ligase RNF139 (EC 2.3.2.27) (RING finger protein 139) (RING-type E3 ubiquitin transferase RNF139) (Translocation in renal carcinoma on chromosome 8 protein)	ZN_FING 547..586; /note="RING-type; atypical"; /evidence="ECO:0000255|PROSITE-ProRule:PRU00175"
Q8WU68	U2AF4_HUMAN	Splicing factor U2AF 26 kDa subunit (U2 auxiliary factor 26) (U2 small nuclear RNA auxiliary factor 1-like protein 4) (U2AF1-like 4) (U2(RNU2) small nuclear RNA auxiliary factor 1-like protein 3) (U2 small nuclear RNA auxiliary factor 1-like protein 3) (U2AF1-like protein 3)	ZN_FING 12..40; /note="C3H1-type 1"; /evidence="ECO:0000255|PROSITE-ProRule:PRU00723"; ZN_FING 149..176; /note="C3H1-type 2"; /evidence="ECO:0000255|PROSITE-ProRule:PRU00723"
Q8WU79	SMAP2_HUMAN	Stromal membrane-associated protein 2 (Stromal membrane-associated protein 1-like)	ZN_FING 28..51; /note="C4-type"; /evidence="ECO:0000255|PROSITE-ProRule:PRU00288"
Q8WU90	ZC3HF_HUMAN	Zinc finger CCCH domain-containing protein 15 (DRG family-regulatory protein 1) (Likely ortholog of mouse immediate early response erythropoietin 4)	ZN_FING 99..126; /note="C3H1-type 1"; /evidence="ECO:0000255|PROSITE-ProRule:PRU00723"; ZN_FING 174..212; /note="C3H1-type 2"; /evidence="ECO:0000255|PROSITE-ProRule:PRU00723"
Q8WUB8	PHF10_HUMAN	PHD finger protein 10 (BRG1-associated factor 45a) (BAF45a) (XAP135)	ZN_FING 379..436; /note="PHD-type 1; degenerate"; /evidence="ECO:0000255|PROSITE-ProRule:PRU00146"; ZN_FING 438..481; /note="PHD-type 2; degenerate"; /evidence="ECO:0000255|PROSITE-ProRule:PRU00146"
Q8WUU4	ZN296_HUMAN	Zinc finger protein 296 (ZFP296) (Zinc finger protein 342)	ZN_FING 157..180; /note="C2H2-type 1"; /evidence="ECO:0000255|PROSITE-ProRule:PRU00042"; ZN_FING 231..253; /note="C2H2-type 2"; /evidence="ECO:0000255|PROSITE-ProRule:PRU00042"; ZN_FING 259..281; /note="C2H2-type 3"; /evidence="ECO:0000255|PROSITE-ProRule:PRU00042"; ZN_FING 386..408; /note="C2H2-type 4"; /evidence="ECO:0000255|PROSITE-ProRule:PRU00042"; ZN_FING 414..436; /note="C2H2-type 5"; /evi…
Q8WUU5	GATD1_HUMAN	GATA zinc finger domain-containing protein 1 (Ocular development-associated gene protein)	ZN_FING 9..33; /note="GATA-type"; /evidence="ECO:0000255|PROSITE-ProRule:PRU00094"
Q8WV22	NSE1_HUMAN	Non-structural maintenance of chromosomes element 1 homolog (Non-SMC element 1 homolog) (EC 2.3.2.27)	ZN_FING 191..232; /note="RING-type; atypical"; /evidence="ECO:0000255|PROSITE-ProRule:PRU00175"
Q8WV37	ZN480_HUMAN	Zinc finger protein 480	ZN_FING 203..225; /note="C2H2-type 1; atypical"; /evidence="ECO:0000255|PROSITE-ProRule:PRU00042"; ZN_FING 231..253; /note="C2H2-type 2"; /evidence="ECO:0000255|PROSITE-ProRule:PRU00042"; ZN_FING 259..281; /note="C2H2-type 3"; /evidence="ECO:0000255|PROSITE-ProRule:PRU00042"; ZN_FING 287..309; /note="C2H2-type 4"; /evidence="ECO:0000255|PROSITE-ProRule:PRU00042"; ZN_FING 315..337; /note="C2H2-typ…
Q8WV44	TRI41_HUMAN	E3 ubiquitin-protein ligase TRIM41 (EC 2.3.2.27) (RING finger-interacting protein with C kinase) (RINCK) (Tripartite motif-containing protein 41)	ZN_FING 20..61; /note="RING-type; degenerate"; /evidence="ECO:0000255|PROSITE-ProRule:PRU00175"; ZN_FING 222..263; /note="B box-type"; /evidence="ECO:0000255|PROSITE-ProRule:PRU00024"
Q8WV99	ZFN2B_HUMAN	AN1-type zinc finger protein 2B (Arsenite-inducible RNA-associated protein-like protein) (AIRAP-like protein)	ZN_FING 4..52; /note="AN1-type 1"; /evidence="ECO:0000255|PROSITE-ProRule:PRU00449"; ZN_FING 94..142; /note="AN1-type 2"; /evidence="ECO:0000255|PROSITE-ProRule:PRU00449"
Q8WVD3	RN138_HUMAN	E3 ubiquitin-protein ligase RNF138 (EC 2.3.2.27) (Nemo-like kinase-associated RING finger protein) (NLK-associated RING finger protein) (hNARF) (RING finger protein 138) (RING-type E3 ubiquitin transferase RNF138)	ZN_FING 18..58; /note="RING-type"; /evidence="ECO:0000255|PROSITE-ProRule:PRU00175"; ZN_FING 86..105; /note="C2HC RNF-type"; /evidence="ECO:0000255|PROSITE-ProRule:PRU01144, ECO:0000305"; ZN_FING 157..180; /note="C2H2-type 1"; /evidence="ECO:0000255|PROSITE-ProRule:PRU00042"; ZN_FING 187..215; /note="C2H2-type 2"; /evidence="ECO:0000305"
Q8WVD5	RN141_HUMAN	RING finger protein 141 (Zinc finger protein 230)	ZN_FING 155..192; /note="RING-type"; /evidence="ECO:0000255|PROSITE-ProRule:PRU00175"
Q8WW22	DNJA4_HUMAN	DnaJ homolog subfamily A member 4	ZN_FING 122..206; /note="CR-type"
Q8WW38	FOG2_HUMAN	Zinc finger protein ZFPM2 (Friend of GATA protein 2) (FOG-2) (Friend of GATA 2) (hFOG-2) (Zinc finger protein 89B) (Zinc finger protein multitype 2)	ZN_FING 244..277; /note="CCHC FOG-type 1"; /evidence="ECO:0000255|PROSITE-ProRule:PRU01153"; ZN_FING 296..320; /note="C2H2-type 1"; /evidence="ECO:0000255|PROSITE-ProRule:PRU00042"; ZN_FING 335..357; /note="C2H2-type 2"; /evidence="ECO:0000255|PROSITE-ProRule:PRU00042"; ZN_FING 363..385; /note="C2H2-type 3"; /evidence="ECO:0000255|PROSITE-ProRule:PRU00042"; ZN_FING 542..575; /note="CCHC FOG-type …
Q8WWF5	ZNRF4_HUMAN	E3 ubiquitin-protein ligase ZNRF4 (EC 2.3.2.27) (Nixin) (RING finger protein 204) (RING-type E3 ubiquitin transferase ZNRF4) (Zinc/RING finger protein 4)	ZN_FING 309..352; /note="RING-type; atypical"; /evidence="ECO:0000255|PROSITE-ProRule:PRU00175"
Q8WWN8	ARAP3_HUMAN	Arf-GAP with Rho-GAP domain, ANK repeat and PH domain-containing protein 3 (Centaurin-delta-3) (Cnt-d3)	ZN_FING 504..527; /note="C4-type"; /evidence="ECO:0000255|PROSITE-ProRule:PRU00288"
Q8WWW0	RASF5_HUMAN	Ras association domain-containing protein 5 (New ras effector 1) (Regulator for cell adhesion and polarization enriched in lymphoid tissues) (RAPL)	ZN_FING 122..170; /note="Phorbol-ester/DAG-type"; /evidence="ECO:0000255|PROSITE-ProRule:PRU00226"
Q8WXA3	RUFY2_HUMAN	RUN and FYVE domain-containing protein 2 (Rab4-interacting protein related)	ZN_FING 540..598; /note="FYVE-type"; /evidence="ECO:0000255|PROSITE-ProRule:PRU00091"
Q8WXI9	P66B_HUMAN	Transcriptional repressor p66-beta (GATA zinc finger domain-containing protein 2B) (p66/p68)	ZN_FING 414..467; /note="GATA-type"; /evidence="ECO:0000255|PROSITE-ProRule:PRU00094"
Q8WY41	NANO1_HUMAN	Nanos homolog 1 (NOS-1) (EC_Rep1a)	ZN_FING 213..267; /note="Nanos-type"; /evidence="ECO:0000255|PROSITE-ProRule:PRU00855"
Q8WY64	MYLIP_HUMAN	E3 ubiquitin-protein ligase MYLIP (EC 2.3.2.27) (Inducible degrader of the LDL-receptor) (Idol) (Myosin regulatory light chain interacting protein) (MIR) (RING-type E3 ubiquitin transferase MYLIP)	ZN_FING 387..422; /note="RING-type"; /evidence="ECO:0000255|PROSITE-ProRule:PRU00175"
Q8WY91	THAP4_HUMAN	Peroxynitrite isomerase THAP4 (EC 5.99.-.-) (Ferric Homo sapiens nitrobindin) (Hs-Nb(III)) (THAP domain-containing protein 4)	ZN_FING 1..85; /note="THAP-type"; /evidence="ECO:0000255|PROSITE-ProRule:PRU00309"
Q8WYB5	KAT6B_HUMAN	Histone acetyltransferase KAT6B (EC 2.3.1.48) (Histone acetyltransferase MOZ2) (MOZ, YBF2/SAS3, SAS2 and TIP60 protein 4) (MYST-4) (Monocytic leukemia zinc finger protein-related factor)	ZN_FING 213..272; /note="PHD-type 1"; /evidence="ECO:0000255|PROSITE-ProRule:PRU00146"; ZN_FING 269..320; /note="PHD-type 2"; /evidence="ECO:0000255|PROSITE-ProRule:PRU00146"; ZN_FING 748..773; /note="C2HC MYST-type"; /evidence="ECO:0000255|PROSITE-ProRule:PRU01063"
Q8WYH8	ING5_HUMAN	Inhibitor of growth protein 5 (p28ING5)	ZN_FING 186..235; /note="PHD-type"; /evidence="ECO:0000255|PROSITE-ProRule:PRU00146"
Q8WZ73	RFFL_HUMAN	E3 ubiquitin-protein ligase rififylin (EC 2.3.2.27) (Caspase regulator CARP2) (Caspases-8 and -10-associated RING finger protein 2) (CARP-2) (FYVE-RING finger protein Sakura) (Fring) (RING finger and FYVE-like domain-containing protein 1) (RING finger protein 189) (RING finger protein 34-like) (RING-type E3 ubiquitin transferase rififylin)	ZN_FING 41..96; /note="FYVE-type"; ZN_FING 316..351; /note="RING-type"; /evidence="ECO:0000255|PROSITE-ProRule:PRU00175"
Q92570	NR4A3_HUMAN	Nuclear receptor subfamily 4 group A member 3 (Mitogen-induced nuclear orphan receptor) (Neuron-derived orphan receptor 1) (Nuclear hormone receptor NOR-1)	ZN_FING 292..312; /note="NR C4-type"; /evidence="ECO:0000255|PROSITE-ProRule:PRU00407"; ZN_FING 328..352; /note="NR C4-type"; /evidence="ECO:0000255|PROSITE-ProRule:PRU00407"
Q92613	JADE3_HUMAN	Protein Jade-3 (Jade family PHD finger protein 3) (PHD finger protein 16)	ZN_FING 200..250; /note="PHD-type 1"; /evidence="ECO:0000255|PROSITE-ProRule:PRU00146"; ZN_FING 252..286; /note="C2HC pre-PHD-type"; /evidence="ECO:0000255|PROSITE-ProRule:PRU01146"; ZN_FING 310..366; /note="PHD-type 2"; /evidence="ECO:0000255|PROSITE-ProRule:PRU01146"
Q92618	ZN516_HUMAN	Zinc finger protein 516	ZN_FING 34..56; /note="C2H2-type 1"; /evidence="ECO:0000255|PROSITE-ProRule:PRU00042"; ZN_FING 62..84; /note="C2H2-type 2"; /evidence="ECO:0000255|PROSITE-ProRule:PRU00042"; ZN_FING 174..197; /note="C2H2-type 3"; /evidence="ECO:0000255|PROSITE-ProRule:PRU00042"; ZN_FING 200..223; /note="C2H2-type 4"; /evidence="ECO:0000255|PROSITE-ProRule:PRU00042"; ZN_FING 248..270; /note="C2H2-type 5"; /evidenc…
Q92619	HMHA1_HUMAN	Rho GTPase-activating protein 45 [Cleaved into: Minor histocompatibility antigen HA-1 (mHag HA-1)]	ZN_FING 702..747; /note="Phorbol-ester/DAG-type"; /evidence="ECO:0000255|PROSITE-ProRule:PRU00226"
Q92731	ESR2_HUMAN	Estrogen receptor beta (ER-beta) (Nuclear receptor subfamily 3 group A member 2)	ZN_FING 149..169; /note="NR C4-type"; /evidence="ECO:0000255|PROSITE-ProRule:PRU00407"; ZN_FING 185..209; /note="NR C4-type"; /evidence="ECO:0000255|PROSITE-ProRule:PRU00407"
Q92753	RORB_HUMAN	Nuclear receptor ROR-beta (Nuclear receptor RZR-beta) (Nuclear receptor subfamily 1 group F member 2) (Retinoid-related orphan receptor-beta)	ZN_FING 21..41; /note="NR C4-type"; /evidence="ECO:0000255|PROSITE-ProRule:PRU00407"; ZN_FING 57..81; /note="NR C4-type"; /evidence="ECO:0000255|PROSITE-ProRule:PRU00407"
Q92766	RREB1_HUMAN	Ras-responsive element-binding protein 1 (RREB-1) (Finger protein in nuclear bodies) (Raf-responsive zinc finger protein LZ321) (Zinc finger motif enhancer-binding protein 1) (Zep-1)	ZN_FING 66..88; /note="C2H2-type 1"; /evidence="ECO:0000255|PROSITE-ProRule:PRU00042"; ZN_FING 97..119; /note="C2H2-type 2"; /evidence="ECO:0000255|PROSITE-ProRule:PRU00042"; ZN_FING 125..147; /note="C2H2-type 3"; /evidence="ECO:0000255|PROSITE-ProRule:PRU00042"; ZN_FING 208..230; /note="C2H2-type 4"; /evidence="ECO:0000255|PROSITE-ProRule:PRU00042"; ZN_FING 235..258; /note="C2H2-type 5"; /eviden…
Q92782	DPF1_HUMAN	Zinc finger protein neuro-d4 (BRG1-associated factor 45B) (BAF45B) (D4, zinc and double PHD fingers family 1)	ZN_FING 195..218; /note="C2H2-type"; /evidence="ECO:0000255|PROSITE-ProRule:PRU00042"; ZN_FING 271..328; /note="PHD-type 1"; /evidence="ECO:0000255|PROSITE-ProRule:PRU00146"; ZN_FING 325..375; /note="PHD-type 2"; /evidence="ECO:0000255|PROSITE-ProRule:PRU00146"
Q92784	DPF3_HUMAN	Zinc finger protein DPF3 (BRG1-associated factor 45C) (BAF45C) (Zinc finger protein cer-d4)	ZN_FING 198..221; /note="C2H2-type"; /evidence="ECO:0000255|PROSITE-ProRule:PRU00042"; ZN_FING 259..319; /note="PHD-type 1"; /evidence="ECO:0000255|PROSITE-ProRule:PRU00146"; ZN_FING 316..366; /note="PHD-type 2"; /evidence="ECO:0000255|PROSITE-ProRule:PRU00146"
Q92785	REQU_HUMAN	Zinc finger protein ubi-d4 (Apoptosis response zinc finger protein) (BRG1-associated factor 45D) (BAF45D) (D4, zinc and double PHD fingers family 2) (Protein requiem)	ZN_FING 209..232; /note="C2H2-type"; /evidence="ECO:0000255|PROSITE-ProRule:PRU00042"; ZN_FING 270..330; /note="PHD-type 1"; /evidence="ECO:0000255|PROSITE-ProRule:PRU00146"; ZN_FING 327..377; /note="PHD-type 2"; /evidence="ECO:0000255|PROSITE-ProRule:PRU00146"
Q92793	CBP_HUMAN	CREB-binding protein (Histone lysine acetyltransferase CREBBP) (EC 2.3.1.48) (Protein-lysine acetyltransferase CREBBP) (EC 2.3.1.-)	ZN_FING 347..433; /note="TAZ-type 1"; /evidence="ECO:0000255|PROSITE-ProRule:PRU00203"; ZN_FING 1702..1750; /note="ZZ-type"; /evidence="ECO:0000255|PROSITE-ProRule:PRU00228"; ZN_FING 1765..1846; /note="TAZ-type 2"; /evidence="ECO:0000255|PROSITE-ProRule:PRU00203"
Q92794	KAT6A_HUMAN	Histone acetyltransferase KAT6A (EC 2.3.1.48) (MOZ, YBF2/SAS3, SAS2 and TIP60 protein 3) (MYST-3) (Monocytic leukemia zinc finger protein) (Runt-related transcription factor-binding protein 2) (Zinc finger protein 220)	ZN_FING 206..265; /note="PHD-type 1"; /evidence="ECO:0000255|PROSITE-ProRule:PRU00146"; ZN_FING 259..313; /note="PHD-type 2"; /evidence="ECO:0000255|PROSITE-ProRule:PRU00146"; ZN_FING 537..562; /note="C2HC MYST-type"; /evidence="ECO:0000255|PROSITE-ProRule:PRU01063"
Q92804	RBP56_HUMAN	TATA-binding protein-associated factor 2N (68 kDa TATA-binding protein-associated factor) (TAF(II)68) (TAFII68) (RNA-binding protein 56)	ZN_FING 354..385; /note="RanBP2-type"; /evidence="ECO:0000255|PROSITE-ProRule:PRU00322"
Q92844	TANK_HUMAN	TRAF family member-associated NF-kappa-B activator (TRAF-interacting protein) (I-TRAF)	ZN_FING 393..420; /note="UBZ1-type"; /evidence="ECO:0000255|PROSITE-ProRule:PRU01253"
Q92908	GATA6_HUMAN	Transcription factor GATA-6 (GATA-binding factor 6)	ZN_FING 390..414; /note="GATA-type 1"; /evidence="ECO:0000255|PROSITE-ProRule:PRU00094"; ZN_FING 444..468; /note="GATA-type 2"; /evidence="ECO:0000255|PROSITE-ProRule:PRU00094"
Q92974	ARHG2_HUMAN	Rho guanine nucleotide exchange factor 2 (Guanine nucleotide exchange factor H1) (GEF-H1) (Microtubule-regulated Rho-GEF) (Proliferating cell nucleolar antigen p40)	ZN_FING 39..86; /note="Phorbol-ester/DAG-type"; /evidence="ECO:0000255|PROSITE-ProRule:PRU00226"
Q92993	KAT5_HUMAN	Histone acetyltransferase KAT5 (EC 2.3.1.48) (60 kDa Tat-interactive protein) (Tip60) (Histone acetyltransferase HTATIP) (HIV-1 Tat interactive protein) (Lysine acetyltransferase 5) (Protein 2-hydroxyisobutyryltransferase KAT5) (EC 2.3.1.-) (Protein acetyltransferase KAT5) (EC 2.3.1.-) (Protein crotonyltransferase KAT5) (EC 2.3.1.-) (cPLA(2)-interacting protein)	ZN_FING 260..285; /note="C2HC MYST-type"; /evidence="ECO:0000255|PROSITE-ProRule:PRU01063, ECO:0000305|Ref.66"
Q92994	TF3B_HUMAN	Transcription factor IIIB 90 kDa subunit (TFIIIB90) (hTFIIIB90) (B-related factor 1) (BRF-1) (hBRF) (TAF3B2) (TATA box-binding protein-associated factor, RNA polymerase III, subunit 2)	ZN_FING 2..33; /note="TFIIB-type"; /evidence="ECO:0000255|PROSITE-ProRule:PRU00469"
Q92995	UBP13_HUMAN	Ubiquitin carboxyl-terminal hydrolase 13 (EC 3.4.19.12) (Deubiquitinating enzyme 13) (Isopeptidase T-3) (ISOT-3) (Ubiquitin thioesterase 13) (Ubiquitin-specific-processing protease 13)	ZN_FING 187..295; /note="UBP-type; degenerate"; /evidence="ECO:0000255|PROSITE-ProRule:PRU00502"
Q969J2	ZKSC4_HUMAN	Zinc finger protein with KRAB and SCAN domains 4 (P373c6.1) (Zinc finger protein 307) (Zinc finger protein 427)	ZN_FING 320..342; /note="C2H2-type 1"; /evidence="ECO:0000255|PROSITE-ProRule:PRU00042"; ZN_FING 348..370; /note="C2H2-type 2"; /evidence="ECO:0000255|PROSITE-ProRule:PRU00042"; ZN_FING 376..398; /note="C2H2-type 3"; /evidence="ECO:0000255|PROSITE-ProRule:PRU00042"; ZN_FING 404..426; /note="C2H2-type 4"; /evidence="ECO:0000255|PROSITE-ProRule:PRU00042"; ZN_FING 432..454; /note="C2H2-type 5"; /evi…
Q969K3	RNF34_HUMAN	E3 ubiquitin-protein ligase RNF34 (EC 2.3.2.27) (Caspase regulator CARP1) (Caspases-8 and -10-associated RING finger protein 1) (CARP-1) (FYVE-RING finger protein Momo) (Human RING finger homologous to inhibitor of apoptosis protein) (hRFI) (RING finger protein 34) (RING finger protein RIFF) (RING-type E3 ubiquitin transferase RNF34)	ZN_FING 56..107; /note="FYVE-type"; ZN_FING 325..360; /note="RING-type"; /evidence="ECO:0000255|PROSITE-ProRule:PRU00175"
Q969Q1	TRI63_HUMAN	E3 ubiquitin-protein ligase TRIM63 (EC 2.3.2.27) (Iris RING finger protein) (Muscle-specific RING finger protein 1) (MuRF-1) (MuRF1) (RING finger protein 28) (RING-type E3 ubiquitin transferase TRIM63) (Striated muscle RING zinc finger protein) (Tripartite motif-containing protein 63)	ZN_FING 23..79; /note="RING-type"; /evidence="ECO:0000255|PROSITE-ProRule:PRU00175"; ZN_FING 117..159; /note="B box-type"; /evidence="ECO:0000255|PROSITE-ProRule:PRU00024"
Q969R5	LMBL2_HUMAN	Lethal(3)malignant brain tumor-like protein 2 (H-l(3)mbt-like protein 2) (L(3)mbt-like protein 2)	ZN_FING 81..116; /note="FCS-type"; /evidence="ECO:0000255|PROSITE-ProRule:PRU00367"
Q969S2	NEIL2_HUMAN	Endonuclease 8-like 2 (EC 3.2.2.-) (EC 4.2.99.18) (DNA glycosylase/AP lyase Neil2) (DNA-(apurinic or apyrimidinic site) lyase Neil2) (Endonuclease VIII-like 2) (Nei homolog 2) (NEH2) (Nei-like protein 2)	ZN_FING 284..320; /note="FPG-type"; /evidence="ECO:0000255|PROSITE-ProRule:PRU00391"
Q969S3	ZN622_HUMAN	Cytoplasmic 60S subunit biogenesis factor ZNF622 (Zinc finger protein 622) (Zinc finger-like protein 9)	ZN_FING 4..28; /note="U1-type 1"; ZN_FING 67..91; /note="U1-type 2"
Q969V5	MUL1_HUMAN	Mitochondrial ubiquitin ligase activator of NFKB 1 (EC 2.3.2.27) (E3 SUMO-protein ligase MUL1) (E3 ubiquitin-protein ligase MUL1) (Growth inhibition and death E3 ligase) (Mitochondrial-anchored protein ligase) (Protein Hades) (Putative NF-kappa-B-activating protein 266) (RING finger protein 218) (RING-type E3 ubiquitin transferase NFKB 1)	ZN_FING 302..340; /note="RING-type"; /evidence="ECO:0000255|PROSITE-ProRule:PRU00175"
Q96A37	RN166_HUMAN	E3 ubiquitin-protein ligase RNF166 (EC 2.3.2.27) (RING finger protein 166) (RING-type E3 ubiquitin transferase RNF166)	ZN_FING 33..73; /note="RING-type"; /evidence="ECO:0000255|PROSITE-ProRule:PRU00175"; ZN_FING 98..117; /note="C2HC RNF-type"; /evidence="ECO:0000255|PROSITE-ProRule:PRU01144"
Q96A61	TRI52_HUMAN	E3 ubiquitin-protein ligase TRIM52 (EC 2.3.2.27) (RING finger protein 102) (Tripartite motif-containing protein 52)	ZN_FING 20..62; /note="RING-type; degenerate"; /evidence="ECO:0000255|PROSITE-ProRule:PRU00175"; ZN_FING 222..263; /note="B box-type"; /evidence="ECO:0000255|PROSITE-ProRule:PRU00024"
Q96AP4	ZUP1_HUMAN	Zinc finger-containing ubiquitin peptidase 1 (EC 3.4.19.12) (Lys-63-specific deubiquitinase ZUFSP) (DUB) (Zinc finger with UFM1-specific peptidase domain protein)	ZN_FING 2..24; /note="C2H2-type 1"; /evidence="ECO:0000255|PROSITE-ProRule:PRU00042"; ZN_FING 29..52; /note="C2H2-type 2; atypical"; /evidence="ECO:0000305|PubMed:29476094"; ZN_FING 154..177; /note="C2H2-type 3"; /evidence="ECO:0000255|PROSITE-ProRule:PRU00042"; ZN_FING 193..215; /note="C2H2-type 4"; /evidence="ECO:0000255|PROSITE-ProRule:PRU00042"
Q96AX9	MIB2_HUMAN	E3 ubiquitin-protein ligase MIB2 (EC 2.3.2.27) (Mind bomb homolog 2) (Novel zinc finger protein) (Novelzin) (Putative NF-kappa-B-activating protein 002N) (RING-type E3 ubiquitin transferase MIB2) (Skeletrophin) (Zinc finger ZZ type with ankyrin repeat domain protein 1)	ZN_FING 86..138; /note="ZZ-type"; /evidence="ECO:0000255|PROSITE-ProRule:PRU00228"; ZN_FING 832..867; /note="RING-type 1"; /evidence="ECO:0000255|PROSITE-ProRule:PRU00175"; ZN_FING 911..944; /note="RING-type 2"; /evidence="ECO:0000255|PROSITE-ProRule:PRU00175"
Q96BD5	PF21A_HUMAN	PHD finger protein 21A (BHC80a) (BRAF35-HDAC complex protein BHC80)	ZN_FING 488..535; /note="PHD-type"; /evidence="ECO:0000255|PROSITE-ProRule:PRU00146"
Q96BH1	RNF25_HUMAN	E3 ubiquitin-protein ligase RNF25 (EC 2.3.2.27) (RING finger protein 25) (RING finger protein AO7)	ZN_FING 135..202; /note="RING-type"; /evidence="ECO:0000255|PROSITE-ProRule:PRU00175"
Q96BR6	ZN669_HUMAN	Zinc finger protein 669	ZN_FING 189..211; /note="C2H2-type 1"; /evidence="ECO:0000255|PROSITE-ProRule:PRU00042"; ZN_FING 222..244; /note="C2H2-type 2"; /evidence="ECO:0000255|PROSITE-ProRule:PRU00042"; ZN_FING 250..272; /note="C2H2-type 3"; /evidence="ECO:0000255|PROSITE-ProRule:PRU00042"; ZN_FING 278..300; /note="C2H2-type 4"; /evidence="ECO:0000255|PROSITE-ProRule:PRU00042"; ZN_FING 306..328; /note="C2H2-type 5"; /evi…
Q96BR9	ZBT8A_HUMAN	Zinc finger and BTB domain-containing protein 8A (BTB/POZ and zinc-finger domain-containing factor) (BTB/POZ and zinc-finger domains factor on chromosome 1) (BOZ-F1)	ZN_FING 282..304; /note="C2H2-type 1"; /evidence="ECO:0000255|PROSITE-ProRule:PRU00042"; ZN_FING 310..333; /note="C2H2-type 2"; /evidence="ECO:0000255|PROSITE-ProRule:PRU00042"
Q96C00	ZBTB9_HUMAN	Zinc finger and BTB domain-containing protein 9	ZN_FING 411..433; /note="C2H2-type 1"; /evidence="ECO:0000255|PROSITE-ProRule:PRU00042"; ZN_FING 438..460; /note="C2H2-type 2; atypical"; /evidence="ECO:0000255|PROSITE-ProRule:PRU00042"
Q96C24	SYTL4_HUMAN	Synaptotagmin-like protein 4 (Exophilin-2) (Granuphilin)	ZN_FING 63..105; /note="FYVE-type"
Q96C55	ZN524_HUMAN	Zinc finger protein 524	ZN_FING 114..136; /note="C2H2-type 1"; /evidence="ECO:0000255|PROSITE-ProRule:PRU00042"; ZN_FING 142..164; /note="C2H2-type 2"; /evidence="ECO:0000255|PROSITE-ProRule:PRU00042"; ZN_FING 170..192; /note="C2H2-type 3"; /evidence="ECO:0000255|PROSITE-ProRule:PRU00042"; ZN_FING 198..221; /note="C2H2-type 4"; /evidence="ECO:0000255|PROSITE-ProRule:PRU00042"
Q96CA5	BIRC7_HUMAN	Baculoviral IAP repeat-containing protein 7 (EC 2.3.2.27) (Kidney inhibitor of apoptosis protein) (KIAP) (Livin) (Melanoma inhibitor of apoptosis protein) (ML-IAP) (RING finger protein 50) (RING-type E3 ubiquitin transferase BIRC7) [Cleaved into: Baculoviral IAP repeat-containing protein 7 30kDa subunit (Truncated livin) (p30-Livin) (tLivin)]	ZN_FING 252..286; /note="RING-type"; /evidence="ECO:0000255|PROSITE-ProRule:PRU00175"
Q96CB8	INT12_HUMAN	Integrator complex subunit 12 (Int12) (PHD finger protein 22)	ZN_FING 159..215; /note="PHD-type"; /evidence="ECO:0000255|PROSITE-ProRule:PRU00146"
Q96CK0	ZN653_HUMAN	Zinc finger protein 653 (67 kDa zinc finger protein) (Zinc finger protein Zip67)	ZN_FING 467..492; /note="C2H2-type 1"; /evidence="ECO:0000255|PROSITE-ProRule:PRU00042"; ZN_FING 498..522; /note="C2H2-type 2"; /evidence="ECO:0000255|PROSITE-ProRule:PRU00042"; ZN_FING 528..550; /note="C2H2-type 3"; /evidence="ECO:0000255|PROSITE-ProRule:PRU00042"; ZN_FING 556..578; /note="C2H2-type 4"; /evidence="ECO:0000255|PROSITE-ProRule:PRU00042"; ZN_FING 586..609; /note="C2H2-type 5"; /evi…
Q96CV9	OPTN_HUMAN	Optineurin (E3-14.7K-interacting protein) (FIP-2) (Huntingtin yeast partner L) (Huntingtin-interacting protein 7) (HIP-7) (Huntingtin-interacting protein L) (NEMO-related protein) (Optic neuropathy-inducing protein) (Transcription factor IIIA-interacting protein) (TFIIIA-IntP)	ZN_FING 547..577; /note="CCHC NOA-type"; /evidence="ECO:0000255|PROSITE-ProRule:PRU01142"
Q96D59	RN183_HUMAN	E3 ubiquitin-protein ligase RNF183 (EC 2.3.2.27)	ZN_FING 13..60; /note="RING-type"; /evidence="ECO:0000255|PROSITE-ProRule:PRU00175"
Q96DT7	ZBT10_HUMAN	Zinc finger and BTB domain-containing protein 10 (Zinc finger protein RIN ZF)	ZN_FING 722..744; /note="C2H2-type 1"; /evidence="ECO:0000255|PROSITE-ProRule:PRU00042"; ZN_FING 750..772; /note="C2H2-type 2"; /evidence="ECO:0000255|PROSITE-ProRule:PRU00042"
Q96DX7	TRI44_HUMAN	Tripartite motif-containing protein 44 (Protein DIPB)	ZN_FING 174..215; /note="B box-type"; /evidence="ECO:0000255|PROSITE-ProRule:PRU00024"
Q96DX8	RTP4_HUMAN	Receptor-transporting protein 4 (28 kDa interferon-responsive protein) (3CxxC-type zinc finger protein 4)	ZN_FING 48..159; /note="3CxxC-type"; /evidence="ECO:0000255"
Q96E35	ZMY19_HUMAN	Zinc finger MYND domain-containing protein 19 (Melanin-concentrating hormone receptor 1-interacting zinc finger protein) (MCH-R1-interacting zinc finger protein)	ZN_FING 174..212; /note="MYND-type; degenerate"; /evidence="ECO:0000255|PROSITE-ProRule:PRU00134"
Q96EG3	ZN837_HUMAN	Zinc finger protein 837	ZN_FING 271..293; /note="C2H2-type 1"; /evidence="ECO:0000255|PROSITE-ProRule:PRU00042"; ZN_FING 299..321; /note="C2H2-type 2"; /evidence="ECO:0000255|PROSITE-ProRule:PRU00042"; ZN_FING 363..385; /note="C2H2-type 3"; /evidence="ECO:0000255|PROSITE-ProRule:PRU00042"; ZN_FING 391..413; /note="C2H2-type 4"; /evidence="ECO:0000255|PROSITE-ProRule:PRU00042"; ZN_FING 419..441; /note="C2H2-type 5"; /evi…
Q96EK4	THA11_HUMAN	THAP domain-containing protein 11	ZN_FING 1..80; /note="THAP-type"; /evidence="ECO:0000255|PROSITE-ProRule:PRU00309"
Q96EP0	RNF31_HUMAN	E3 ubiquitin-protein ligase RNF31 (EC 2.3.2.31) (HOIL-1-interacting protein) (HOIP) (RING finger protein 31) (RING-type E3 ubiquitin transferase RNF31) (Zinc in-between-RING-finger ubiquitin-associated domain protein)	ZN_FING 299..329; /note="RanBP2-type 1"; /evidence="ECO:0000255|PROSITE-ProRule:PRU00322"; ZN_FING 350..379; /note="RanBP2-type 2"; /evidence="ECO:0000255|PROSITE-ProRule:PRU00322"; ZN_FING 409..438; /note="RanBP2-type 3"; /evidence="ECO:0000255|PROSITE-ProRule:PRU00322"; ZN_FING 699..749; /note="RING-type 1"; /evidence="ECO:0000255|PROSITE-ProRule:PRU01221"; ZN_FING 779..841; /note="IBR-type"; /…
Q96EP1	CHFR_HUMAN	E3 ubiquitin-protein ligase CHFR (EC 2.3.2.27) (Checkpoint with forkhead and RING finger domains protein) (RING finger protein 196) (RING-type E3 ubiquitin transferase CHFR)	ZN_FING 304..343; /note="RING-type"; /evidence="ECO:0000255|PROSITE-ProRule:PRU00175"; ZN_FING 633..655; /note="PBZ-type"
Q96EQ8	RN125_HUMAN	E3 ubiquitin-protein ligase RNF125 (EC 2.3.2.27) (RING finger protein 125) (T-cell RING activation protein 1) (TRAC-1)	ZN_FING 37..76; /note="RING-type"; /evidence="ECO:0000255|PROSITE-ProRule:PRU00175"; ZN_FING 100..119; /note="C2HC RNF-type"; /evidence="ECO:0000255|PROSITE-ProRule:PRU01144, ECO:0000303|PubMed:17990982"
Q96EX2	RNFT2_HUMAN	E3 ubiquitin-protein ligase RNFT2 (RING finger and transmembrane domain-containing protein 2) (Transmembrane protein 118)	ZN_FING 384..422; /note="RING-type"; /evidence="ECO:0000255|PROSITE-ProRule:PRU00175"
Q96EY1	DNJA3_HUMAN	DnaJ homolog subfamily A member 3, mitochondrial (DnaJ protein Tid-1) (hTid-1) (Hepatocellular carcinoma-associated antigen 57) (Tumorous imaginal discs protein Tid56 homolog)	ZN_FING 223..301; /note="CR-type"
Q96F44	TRI11_HUMAN	E3 ubiquitin-protein ligase TRIM11 (EC 2.3.2.27) (Protein BIA1) (RING finger protein 92) (Tripartite motif-containing protein 11)	ZN_FING 16..57; /note="RING-type"; /evidence="ECO:0000255|PROSITE-ProRule:PRU00175"; ZN_FING 87..128; /note="B box-type"; /evidence="ECO:0000255|PROSITE-ProRule:PRU00024"
Q96F45	ZN503_HUMAN	Zinc finger protein 503	ZN_FING 514..542; /note="C2H2-type"; /evidence="ECO:0000255|PROSITE-ProRule:PRU00042"
Q96G46	DUS3L_HUMAN	tRNA-dihydrouridine(47) synthase [NAD(P)(+)]-like (EC 1.3.1.89) (mRNA-dihydrouridine synthase DUS3L) (EC 1.3.1.-) (tRNA-dihydrouridine synthase 3-like)	ZN_FING 118..148; /note="C3H1-type 1"; /evidence="ECO:0000255|PROSITE-ProRule:PRU00723"; ZN_FING 156..186; /note="C3H1-type 2"; /evidence="ECO:0000255|PROSITE-ProRule:PRU00723"
Q96G75	RMD5B_HUMAN	E3 ubiquitin-protein transferase RMND5B (EC 2.3.2.27) (Protein RMD5 homolog B)	ZN_FING 338..379; /note="RING-Gid-type"; /evidence="ECO:0000255|PROSITE-ProRule:PRU01215"
Q96GC6	ZN274_HUMAN	Neurotrophin receptor-interacting factor homolog (Zinc finger protein 274) (Zinc finger protein HFB101) (Zinc finger protein with KRAB and SCAN domains 19) (Zinc finger protein zfp2) (Zf2)	ZN_FING 507..529; /note="C2H2-type 1"; /evidence="ECO:0000255|PROSITE-ProRule:PRU00042"; ZN_FING 535..557; /note="C2H2-type 2"; /evidence="ECO:0000255|PROSITE-ProRule:PRU00042"; ZN_FING 563..585; /note="C2H2-type 3"; /evidence="ECO:0000255|PROSITE-ProRule:PRU00042"; ZN_FING 591..613; /note="C2H2-type 4"; /evidence="ECO:0000255|PROSITE-ProRule:PRU00042"; ZN_FING 619..641; /note="C2H2-type 5"; /evi…
Q96GF1	RN185_HUMAN	E3 ubiquitin-protein ligase RNF185 (EC 2.3.2.27) (RING finger protein 185)	ZN_FING 39..80; /note="RING-type"; /evidence="ECO:0000255|PROSITE-ProRule:PRU00175"
Q96GM8	TOE1_HUMAN	Target of EGR1 protein 1	ZN_FING 294..322; /note="C3H1-type"; /evidence="ECO:0000255|PROSITE-ProRule:PRU00723"
Q96H86	ZN764_HUMAN	Zinc finger protein 764	ZN_FING 175..197; /note="C2H2-type 1"; /evidence="ECO:0000255|PROSITE-ProRule:PRU00042"; ZN_FING 203..225; /note="C2H2-type 2"; /evidence="ECO:0000255|PROSITE-ProRule:PRU00042"; ZN_FING 231..253; /note="C2H2-type 3"; /evidence="ECO:0000255|PROSITE-ProRule:PRU00042"; ZN_FING 259..281; /note="C2H2-type 4"; /evidence="ECO:0000255|PROSITE-ProRule:PRU00042"; ZN_FING 287..309; /note="C2H2-type 5"; /evi…
Q96I27	ZN625_HUMAN	Zinc finger protein 625	ZN_FING 31..53; /note="C2H2-type 1; degenerate"; /evidence="ECO:0000255|PROSITE-ProRule:PRU00042"; ZN_FING 69..91; /note="C2H2-type 2"; /evidence="ECO:0000255|PROSITE-ProRule:PRU00042"; ZN_FING 97..119; /note="C2H2-type 3"; /evidence="ECO:0000255|PROSITE-ProRule:PRU00042"; ZN_FING 125..147; /note="C2H2-type 4"; /evidence="ECO:0000255|PROSITE-ProRule:PRU00042"; ZN_FING 153..175; /note="C2H2-type 5…
Q96IQ9	ZN414_HUMAN	Zinc finger protein 414	ZN_FING 109..133; /note="C2H2-type 1"; /evidence="ECO:0000255|PROSITE-ProRule:PRU00042"; ZN_FING 145..169; /note="C2H2-type 2"; /evidence="ECO:0000255|PROSITE-ProRule:PRU00042"; ZN_FING 176..201; /note="C2H2-type 3"; /evidence="ECO:0000255|PROSITE-ProRule:PRU00042"
Q96IT1	ZN496_HUMAN	Zinc finger protein 496 (Zinc finger protein with KRAB and SCAN domains 17)	ZN_FING 406..428; /note="C2H2-type 1; degenerate"; /evidence="ECO:0000255|PROSITE-ProRule:PRU00042"; ZN_FING 435..457; /note="C2H2-type 2"; /evidence="ECO:0000255|PROSITE-ProRule:PRU00042"; ZN_FING 463..485; /note="C2H2-type 3"; /evidence="ECO:0000255|PROSITE-ProRule:PRU00042"; ZN_FING 522..545; /note="C2H2-type 4"; /evidence="ECO:0000255|PROSITE-ProRule:PRU00042"; ZN_FING 553..575; /note="C2H2-t…
Q96IU2	ZBED3_HUMAN	Zinc finger BED domain-containing protein 3 (Axin-interacting protein)	ZN_FING 43..104; /note="BED-type"; /evidence="ECO:0000255|PROSITE-ProRule:PRU00027"
Q96JB3	HIC2_HUMAN	Hypermethylated in cancer 2 protein (Hic-2) (HIC1-related gene on chromosome 22 protein) (Hic-3) (Zinc finger and BTB domain-containing protein 30)	ZN_FING 442..469; /note="C2H2-type 1"; /evidence="ECO:0000255|PROSITE-ProRule:PRU00042"; ZN_FING 505..532; /note="C2H2-type 2"; /evidence="ECO:0000255|PROSITE-ProRule:PRU00042"; ZN_FING 533..560; /note="C2H2-type 3"; /evidence="ECO:0000255|PROSITE-ProRule:PRU00042"; ZN_FING 561..588; /note="C2H2-type 4"; /evidence="ECO:0000255|PROSITE-ProRule:PRU00042"; ZN_FING 589..615; /note="C2H2-type 5"; /evi…
Q96JG9	ZN469_HUMAN	Zinc finger protein 469	ZN_FING 2444..2470; /note="C2H2-type 1"; /evidence="ECO:0000255|PROSITE-ProRule:PRU00042"; ZN_FING 3087..3109; /note="C2H2-type 2"; /evidence="ECO:0000255|PROSITE-ProRule:PRU00042"; ZN_FING 3309..3331; /note="C2H2-type 3"; /evidence="ECO:0000255|PROSITE-ProRule:PRU00042"; ZN_FING 3337..3360; /note="C2H2-type 4"; /evidence="ECO:0000255|PROSITE-ProRule:PRU00042"; ZN_FING 3390..3414; /note="C2H2-typ…
Q96JL9	ZN333_HUMAN	Zinc finger protein 333	ZN_FING 366..388; /note="C2H2-type 1"; /evidence="ECO:0000255|PROSITE-ProRule:PRU00042"; ZN_FING 394..416; /note="C2H2-type 2"; /evidence="ECO:0000255|PROSITE-ProRule:PRU00042"; ZN_FING 422..444; /note="C2H2-type 3"; /evidence="ECO:0000255|PROSITE-ProRule:PRU00042"; ZN_FING 450..472; /note="C2H2-type 4"; /evidence="ECO:0000255|PROSITE-ProRule:PRU00042"; ZN_FING 478..500; /note="C2H2-type 5"; /evi…
Q96JM2	ZN462_HUMAN	Zinc finger protein 462 (Zinc finger PBX1-interacting protein) (ZFPIP)	ZN_FING 4..27; /note="C2H2-type 1"; /evidence="ECO:0000255|PROSITE-ProRule:PRU00042"; ZN_FING 108..131; /note="C2H2-type 2"; /evidence="ECO:0000255|PROSITE-ProRule:PRU00042"; ZN_FING 162..185; /note="C2H2-type 3"; /evidence="ECO:0000255|PROSITE-ProRule:PRU00042"; ZN_FING 439..462; /note="C2H2-type 4"; /evidence="ECO:0000255|PROSITE-ProRule:PRU00042"; ZN_FING 470..492; /note="C2H2-type 5"; /eviden…
Q96JM3	CHAP1_HUMAN	Chromosome alignment-maintaining phosphoprotein 1 (Zinc finger protein 828)	ZN_FING 738..760; /note="C2H2-type"; /evidence="ECO:0000255|PROSITE-ProRule:PRU00042"
Q96JM7	LMBL3_HUMAN	Lethal(3)malignant brain tumor-like protein 3 (H-l(3)mbt-like protein 3) (L(3)mbt-like protein 3) (L3mbt-like 3) (MBT-1)	ZN_FING 549..593; /note="CCHHC-type; degenerate"; /evidence="ECO:0000255|PROSITE-ProRule:PRU01143"
Q96JP5	ZFP91_HUMAN	E3 ubiquitin-protein ligase ZFP91 (EC 2.3.2.27) (RING-type E3 ubiquitin transferase ZFP91) (Zinc finger protein 757) (Zinc finger protein 91 homolog) (Zfp-91)	ZN_FING 311..336; /note="C2H2-type 1"; /evidence="ECO:0000255|PROSITE-ProRule:PRU00042"; ZN_FING 342..366; /note="C2H2-type 2"; /evidence="ECO:0000255|PROSITE-ProRule:PRU00042"; ZN_FING 372..394; /note="C2H2-type 3"; /evidence="ECO:0000255|PROSITE-ProRule:PRU00042"; ZN_FING 400..422; /note="C2H2-type 4"; /evidence="ECO:0000255|PROSITE-ProRule:PRU00042"; ZN_FING 430..453; /note="C2H2-type 5"; /evi…
Q96K19	RN170_HUMAN	E3 ubiquitin-protein ligase RNF170 (EC 2.3.2.27) (Putative LAG1-interacting protein) (RING finger protein 170) (RING-type E3 ubiquitin transferase RNF170)	ZN_FING 87..130; /note="RING-type"; /evidence="ECO:0000255|PROSITE-ProRule:PRU00175"
Q96K21	ANCHR_HUMAN	Abscission/NoCut checkpoint regulator (ANCHR) (MLL partner containing FYVE domain) (Zinc finger FYVE domain-containing protein 19)	ZN_FING 74..133; /note="FYVE-type"; /evidence="ECO:0000255|PROSITE-ProRule:PRU00091"
Q96K58	ZN668_HUMAN	Zinc finger protein 668	ZN_FING 22..44; /note="C2H2-type 1"; /evidence="ECO:0000255|PROSITE-ProRule:PRU00042"; ZN_FING 84..106; /note="C2H2-type 2"; /evidence="ECO:0000255|PROSITE-ProRule:PRU00042"; ZN_FING 112..134; /note="C2H2-type 3"; /evidence="ECO:0000255|PROSITE-ProRule:PRU00042"; ZN_FING 140..162; /note="C2H2-type 4"; /evidence="ECO:0000255|PROSITE-ProRule:PRU00042"; ZN_FING 168..190; /note="C2H2-type 5"; /eviden…
Q96K80	ZC3HA_HUMAN	Zinc finger CCCH domain-containing protein 10	ZN_FING 36..63; /note="C3H1-type 1"; /evidence="ECO:0000255|PROSITE-ProRule:PRU00723"; ZN_FING 73..99; /note="C3H1-type 2"; /evidence="ECO:0000255|PROSITE-ProRule:PRU00723"; ZN_FING 134..161; /note="C3H1-type 3"; /evidence="ECO:0000255|PROSITE-ProRule:PRU00723"
Q96K83	ZN521_HUMAN	Zinc finger protein 521 (Early hematopoietic zinc finger protein) (LYST-interacting protein 3)	ZN_FING 47..67; /note="C2H2-type 1; degenerate"; /evidence="ECO:0000255|PROSITE-ProRule:PRU00042"; ZN_FING 118..140; /note="C2H2-type 2"; /evidence="ECO:0000255|PROSITE-ProRule:PRU00042"; ZN_FING 146..168; /note="C2H2-type 3"; /evidence="ECO:0000255|PROSITE-ProRule:PRU00042"; ZN_FING 174..196; /note="C2H2-type 4"; /evidence="ECO:0000255|PROSITE-ProRule:PRU00042"; ZN_FING 202..224; /note="C2H2-typ…
Q96KM6	Z512B_HUMAN	Zinc finger protein 512B	ZN_FING 105..129; /note="C2H2-type 1; atypical"; /evidence="ECO:0000255|PROSITE-ProRule:PRU00042"; ZN_FING 140..163; /note="C2H2-type 2"; /evidence="ECO:0000255|PROSITE-ProRule:PRU00042"; ZN_FING 540..563; /note="C2H2-type 3"; /evidence="ECO:0000255|PROSITE-ProRule:PRU00042"; ZN_FING 594..618; /note="C2H2-type 4; atypical"; /evidence="ECO:0000255|PROSITE-ProRule:PRU00042"; ZN_FING 630..653; /note…
Q96L73	NSD1_HUMAN	Histone-lysine N-methyltransferase, H3 lysine-36 specific (EC 2.1.1.357) (Androgen receptor coactivator 267 kDa protein) (Androgen receptor-associated protein of 267 kDa) (H3-K36-HMTase) (Lysine N-methyltransferase 3B) (Nuclear receptor-binding SET domain-containing protein 1) (NR-binding SET domain-containing protein)	ZN_FING 1543..1589; /note="PHD-type 1"; /evidence="ECO:0000255|PROSITE-ProRule:PRU00146"; ZN_FING 1590..1646; /note="PHD-type 2"; /evidence="ECO:0000255|PROSITE-ProRule:PRU00146"; ZN_FING 1707..1751; /note="PHD-type 3"; /evidence="ECO:0000255|PROSITE-ProRule:PRU00146"; ZN_FING 2118..2165; /note="PHD-type 4; atypical"; /evidence="ECO:0000255|PROSITE-ProRule:PRU00146"
Q96LD4	TRI47_HUMAN	E3 ubiquitin-protein ligase TRIM47 (EC 2.3.2.27) (Gene overexpressed in astrocytoma protein) (RING finger protein 100) (Tripartite motif-containing protein 47)	ZN_FING 9..58; /note="RING-type"; /evidence="ECO:0000255|PROSITE-ProRule:PRU00175"; ZN_FING 177..217; /note="B box-type"; /evidence="ECO:0000255|PROSITE-ProRule:PRU00024"
Q96LX8	ZN597_HUMAN	Zinc finger protein 597	ZN_FING 156..178; /note="C2H2-type 1"; /evidence="ECO:0000255|PROSITE-ProRule:PRU00042"; ZN_FING 184..206; /note="C2H2-type 2"; /evidence="ECO:0000255|PROSITE-ProRule:PRU00042"; ZN_FING 212..234; /note="C2H2-type 3"; /evidence="ECO:0000255|PROSITE-ProRule:PRU00042"; ZN_FING 240..262; /note="C2H2-type 4"; /evidence="ECO:0000255|PROSITE-ProRule:PRU00042"; ZN_FING 341..363; /note="C2H2-type 5"; /evi…
Q96M96	FGD4_HUMAN	FYVE, RhoGEF and PH domain-containing protein 4 (Actin filament-binding protein frabin) (FGD1-related F-actin-binding protein) (Zinc finger FYVE domain-containing protein 6)	ZN_FING 559..619; /note="FYVE-type"; /evidence="ECO:0000255|PROSITE-ProRule:PRU00091"
Q96MF2	STAC3_HUMAN	SH3 and cysteine-rich domain-containing protein 3	ZN_FING 89..140; /note="Phorbol-ester/DAG-type"; /evidence="ECO:0000255|PROSITE-ProRule:PRU00226"
Q96MF7	NSE2_HUMAN	E3 SUMO-protein ligase NSE2 (EC 2.3.2.-) (E3 SUMO-protein transferase NSE2) (MMS21 homolog) (hMMS21) (Non-structural maintenance of chromosomes element 2 homolog) (Non-SMC element 2 homolog)	ZN_FING 154..240; /note="SP-RING-type"; /evidence="ECO:0000255|PROSITE-ProRule:PRU00452"
Q96MM3	ZFP42_HUMAN	Zinc finger protein 42 homolog (Zfp-42) (Reduced expression protein 1) (REX-1) (hREX-1) (Zinc finger protein 754)	ZN_FING 188..212; /note="C2H2-type 1"; /evidence="ECO:0000255|PROSITE-ProRule:PRU00042"; ZN_FING 217..239; /note="C2H2-type 2"; /evidence="ECO:0000255|PROSITE-ProRule:PRU00042"; ZN_FING 245..269; /note="C2H2-type 3"; /evidence="ECO:0000255|PROSITE-ProRule:PRU00042"; ZN_FING 275..299; /note="C2H2-type 4"; /evidence="ECO:0000255|PROSITE-ProRule:PRU00042"
Q96MN9	ZN488_HUMAN	Zinc finger protein 488	ZN_FING 275..302; /note="C2H2-type 1"; /evidence="ECO:0000255|PROSITE-ProRule:PRU00042"; ZN_FING 317..339; /note="C2H2-type 2"; /evidence="ECO:0000255|PROSITE-ProRule:PRU00042"
Q96MX3	ZNF48_HUMAN	Zinc finger protein 48 (Zinc finger protein 553)	ZN_FING 112..134; /note="C2H2-type 1"; /evidence="ECO:0000255|PROSITE-ProRule:PRU00042"; ZN_FING 140..162; /note="C2H2-type 2"; /evidence="ECO:0000255|PROSITE-ProRule:PRU00042"; ZN_FING 192..214; /note="C2H2-type 3"; /evidence="ECO:0000255|PROSITE-ProRule:PRU00042"; ZN_FING 220..242; /note="C2H2-type 4"; /evidence="ECO:0000255|PROSITE-ProRule:PRU00042"; ZN_FING 275..297; /note="C2H2-type 5"; /evi…
Q96N58	ZN578_HUMAN	Zinc finger protein 578	ZN_FING 231..253; /note="C2H2-type 1; degenerate"; /evidence="ECO:0000255|PROSITE-ProRule:PRU00042"; ZN_FING 259..281; /note="C2H2-type 2; degenerate"; /evidence="ECO:0000255|PROSITE-ProRule:PRU00042"; ZN_FING 287..309; /note="C2H2-type 3"; /evidence="ECO:0000255|PROSITE-ProRule:PRU00042"; ZN_FING 315..337; /note="C2H2-type 4"; /evidence="ECO:0000255|PROSITE-ProRule:PRU00042"; ZN_FING 343..365; /…
Q96N77	ZN641_HUMAN	Zinc finger protein 641	ZN_FING 264..286; /note="C2H2-type 1"; /evidence="ECO:0000255|PROSITE-ProRule:PRU00042"; ZN_FING 292..314; /note="C2H2-type 2"; /evidence="ECO:0000255|PROSITE-ProRule:PRU00042"; ZN_FING 320..342; /note="C2H2-type 3"; /evidence="ECO:0000255|PROSITE-ProRule:PRU00042"; ZN_FING 372..394; /note="C2H2-type 4"; /evidence="ECO:0000255|PROSITE-ProRule:PRU00042"; ZN_FING 400..422; /note="C2H2-type 5"; /evi…
Q96N95	ZN396_HUMAN	Zinc finger protein 396 (Zinc finger and SCAN domain-containing protein 14)	ZN_FING 251..273; /note="C2H2-type 1"; /evidence="ECO:0000255|PROSITE-ProRule:PRU00042"; ZN_FING 279..301; /note="C2H2-type 2"; /evidence="ECO:0000255|PROSITE-ProRule:PRU00042"; ZN_FING 307..329; /note="C2H2-type 3"; /evidence="ECO:0000255|PROSITE-ProRule:PRU00042"
Q96NB3	ZN830_HUMAN	Zinc finger protein 830 (Coiled-coil domain-containing protein 16)	ZN_FING 53..75; /note="C2H2-type"
Q96NC0	ZMAT2_HUMAN	Zinc finger matrin-type protein 2	ZN_FING 80..104; /note="Matrin-type"
Q96NG5	ZN558_HUMAN	Zinc finger protein 558	ZN_FING 152..174; /note="C2H2-type 1"; /evidence="ECO:0000255|PROSITE-ProRule:PRU00042"; ZN_FING 180..202; /note="C2H2-type 2"; /evidence="ECO:0000255|PROSITE-ProRule:PRU00042"; ZN_FING 208..230; /note="C2H2-type 3"; /evidence="ECO:0000255|PROSITE-ProRule:PRU00042"; ZN_FING 236..258; /note="C2H2-type 4"; /evidence="ECO:0000255|PROSITE-ProRule:PRU00042"; ZN_FING 264..286; /note="C2H2-type 5"; /evi…
Q96P09	BIRC8_HUMAN	Baculoviral IAP repeat-containing protein 8 (Inhibitor of apoptosis-like protein 2) (IAP-like protein 2) (ILP-2) (Testis-specific inhibitor of apoptosis)	ZN_FING 189..224; /note="RING-type"; /evidence="ECO:0000255|PROSITE-ProRule:PRU00175"
Q96P47	AGAP3_HUMAN	Arf-GAP with GTPase, ANK repeat and PH domain-containing protein 3 (AGAP-3) (CRAM-associated GTPase) (CRAG) (Centaurin-gamma-3) (Cnt-g3) (MR1-interacting protein) (MRIP-1)	ZN_FING 641..664; /note="C4-type"; /evidence="ECO:0000255|PROSITE-ProRule:PRU00288"
Q96P48	ARAP1_HUMAN	Arf-GAP with Rho-GAP domain, ANK repeat and PH domain-containing protein 1 (Centaurin-delta-2) (Cnt-d2)	ZN_FING 550..576; /note="C4-type"; /evidence="ECO:0000255|PROSITE-ProRule:PRU00288"
Q96P53	WDFY2_HUMAN	WD repeat and FYVE domain-containing protein 2 (Propeller-FYVE protein) (Prof) (WD40- and FYVE domain-containing protein 2) (Zinc finger FYVE domain-containing protein 22)	ZN_FING 281..352; /note="FYVE-type"; /evidence="ECO:0000255|PROSITE-ProRule:PRU00091"
Q96PM5	ZN363_HUMAN	RING finger and CHY zinc finger domain-containing protein 1 (EC 2.3.2.27) (Androgen receptor N-terminal-interacting protein) (CH-rich-interacting match with PLAG1) (E3 ubiquitin-protein ligase Pirh2) (RING finger protein 199) (RING-type E3 ubiquitin transferase RCHY1) (Zinc finger protein 363) (p53-induced RING-H2 protein) (hPirh2)	ZN_FING 13..80; /note="CHY-type"; /evidence="ECO:0000255|PROSITE-ProRule:PRU00601"; ZN_FING 82..144; /note="CTCHY-type"; /evidence="ECO:0000255|PROSITE-ProRule:PRU00965"; ZN_FING 145..189; /note="RING-type"; /evidence="ECO:0000255|PROSITE-ProRule:PRU00175"
Q96PM9	Z385A_HUMAN	Zinc finger protein 385A (Hematopoietic zinc finger protein) (Retinal zinc finger protein)	ZN_FING 74..98; /note="Matrin-type 1"; ZN_FING 201..225; /note="Matrin-type 2"; ZN_FING 261..285; /note="Matrin-type 3"
Q96PN7	TREF1_HUMAN	Transcriptional-regulating factor 1 (Breast cancer anti-estrogen resistance 2) (Transcriptional-regulating protein 132) (Zinc finger protein rapa) (Zinc finger transcription factor TReP-132)	ZN_FING 512..534; /note="C2H2-type 1"; /evidence="ECO:0000255|PROSITE-ProRule:PRU00042"; ZN_FING 1013..1037; /note="C2H2-type 2"; /evidence="ECO:0000255|PROSITE-ProRule:PRU00042"; ZN_FING 1086..1108; /note="C2H2-type 3"; /evidence="ECO:0000255|PROSITE-ProRule:PRU00042"
Q96PQ6	ZN317_HUMAN	Zinc finger protein 317	ZN_FING 222..244; /note="C2H2-type 1"; /evidence="ECO:0000255|PROSITE-ProRule:PRU00042"; ZN_FING 250..272; /note="C2H2-type 2"; /evidence="ECO:0000255|PROSITE-ProRule:PRU00042"; ZN_FING 278..300; /note="C2H2-type 3"; /evidence="ECO:0000255|PROSITE-ProRule:PRU00042"; ZN_FING 306..328; /note="C2H2-type 4"; /evidence="ECO:0000255|PROSITE-ProRule:PRU00042"; ZN_FING 334..356; /note="C2H2-type 5"; /evi…
Q96PU4	UHRF2_HUMAN	E3 ubiquitin-protein ligase UHRF2 (EC 2.3.2.27) (Np95/ICBP90-like RING finger protein) (Np95-like RING finger protein) (Nuclear protein 97) (Nuclear zinc finger protein Np97) (RING finger protein 107) (RING-type E3 ubiquitin transferase UHRF2) (Ubiquitin-like PHD and RING finger domain-containing protein 2) (Ubiquitin-like-containing PHD and RING finger domains protein 2)	ZN_FING 344..395; /note="PHD-type"; /evidence="ECO:0000255|PROSITE-ProRule:PRU00146"; ZN_FING 733..772; /note="RING-type"; /evidence="ECO:0000255|PROSITE-ProRule:PRU00175"
Q96PX1	RN157_HUMAN	E3 ubiquitin ligase RNF157 (EC 2.3.2.27) (RING finger protein 157) (RING-type E3 ubiquitin transferase RNF157)	ZN_FING 277..316; /note="RING-type"; /evidence="ECO:0000255|PROSITE-ProRule:PRU00175"
Q96QC0	PP1RA_HUMAN	Serine/threonine-protein phosphatase 1 regulatory subunit 10 (MHC class I region proline-rich protein CAT53) (PP1-binding protein of 114 kDa) (Phosphatase 1 nuclear targeting subunit) (Protein FB19) (p99)	ZN_FING 906..934; /note="C3H1-type"; /evidence="ECO:0000255|PROSITE-ProRule:PRU00723"
Q96QT6	PHF12_HUMAN	PHD finger protein 12 (PHD factor 1) (Pf1)	ZN_FING 56..105; /note="PHD-type 1"; /evidence="ECO:0000255|PROSITE-ProRule:PRU00146"; ZN_FING 271..321; /note="PHD-type 2; atypical"; /evidence="ECO:0000255|PROSITE-ProRule:PRU00146"
Q96RE9	ZN300_HUMAN	Zinc finger protein 300	ZN_FING 269..291; /note="C2H2-type 1"; /evidence="ECO:0000255|PROSITE-ProRule:PRU00042"; ZN_FING 297..319; /note="C2H2-type 2"; /evidence="ECO:0000255|PROSITE-ProRule:PRU00042"; ZN_FING 325..347; /note="C2H2-type 3"; /evidence="ECO:0000255|PROSITE-ProRule:PRU00042"; ZN_FING 353..375; /note="C2H2-type 4"; /evidence="ECO:0000255|PROSITE-ProRule:PRU00042"; ZN_FING 381..403; /note="C2H2-type 5"; /evi…
Q96RI1	NR1H4_HUMAN	Bile acid receptor (Farnesoid X-activated receptor) (Farnesol receptor HRR-1) (Nuclear receptor subfamily 1 group H member 4) (Retinoid X receptor-interacting protein 14) (RXR-interacting protein 14)	ZN_FING 137..157; /note="NR C4-type"; /evidence="ECO:0000255|PROSITE-ProRule:PRU00407"; ZN_FING 173..197; /note="NR C4-type"; /evidence="ECO:0000255|PROSITE-ProRule:PRU00407"
Q96RL1	UIMC1_HUMAN	BRCA1-A complex subunit RAP80 (Receptor-associated protein 80) (Retinoid X receptor-interacting protein 110) (Ubiquitin interaction motif-containing protein 1)	ZN_FING 502..529; /note="UBZ4-type"; /evidence="ECO:0000255|PROSITE-ProRule:PRU01256"
Q96S15	WDR24_HUMAN	GATOR2 complex protein WDR24 (EC 2.3.2.27) (WD repeat-containing protein 24)	ZN_FING 718..740; /note="C4-type"; /evidence="ECO:0000305|PubMed:35831510"; ZN_FING 741..790; /note="RING-type; atypical"; /evidence="ECO:0000305|PubMed:35831510"
Q96S55	WRIP1_HUMAN	ATPase WRNIP1 (EC 3.6.1.-) (Werner helicase-interacting protein 1)	ZN_FING 17..44; /note="UBZ4-type"; /evidence="ECO:0000255|PROSITE-ProRule:PRU01256"
Q96S99	PKHF1_HUMAN	Pleckstrin homology domain-containing family F member 1 (PH domain-containing family F member 1) (Lysosome-associated apoptosis-inducing protein containing PH and FYVE domains) (Apoptosis-inducing protein) (PH and FYVE domain-containing protein 1) (Phafin-1) (Zinc finger FYVE domain-containing protein 15)	ZN_FING 152..212; /note="FYVE-type"; /evidence="ECO:0000255|PROSITE-ProRule:PRU00091"
Q96SQ5	ZN587_HUMAN	Zinc finger protein 587	ZN_FING 92..114; /note="C2H2-type 1"; /evidence="ECO:0000255|PROSITE-ProRule:PRU00042"; ZN_FING 240..262; /note="C2H2-type 2"; /evidence="ECO:0000255|PROSITE-ProRule:PRU00042"; ZN_FING 268..290; /note="C2H2-type 3"; /evidence="ECO:0000255|PROSITE-ProRule:PRU00042"; ZN_FING 296..318; /note="C2H2-type 4"; /evidence="ECO:0000255|PROSITE-ProRule:PRU00042"; ZN_FING 324..346; /note="C2H2-type 5"; /evid…
Q96SZ4	ZSC10_HUMAN	Zinc finger and SCAN domain-containing protein 10 (Zinc finger protein 206)	ZN_FING 292..315; /note="C2H2-type 1"; /evidence="ECO:0000255|PROSITE-ProRule:PRU00042"; ZN_FING 321..343; /note="C2H2-type 2"; /evidence="ECO:0000255|PROSITE-ProRule:PRU00042"; ZN_FING 349..371; /note="C2H2-type 3"; /evidence="ECO:0000255|PROSITE-ProRule:PRU00042"; ZN_FING 377..399; /note="C2H2-type 4"; /evidence="ECO:0000255|PROSITE-ProRule:PRU00042"; ZN_FING 421..443; /note="C2H2-type 5"; /evi…
Q96T23	RSF1_HUMAN	Remodeling and spacing factor 1 (Rsf-1) (HBV pX-associated protein 8) (Hepatitis B virus X-associated protein) (p325 subunit of RSF chromatin-remodeling complex)	ZN_FING 891..941; /note="PHD-type"; /evidence="ECO:0000255|PROSITE-ProRule:PRU00146"
Q96T51	RUFY1_HUMAN	RUN and FYVE domain-containing protein 1 (FYVE-finger protein EIP1) (La-binding protein 1) (Rab4-interacting protein) (Zinc finger FYVE domain-containing protein 12)	ZN_FING 642..700; /note="FYVE-type"; /evidence="ECO:0000255|PROSITE-ProRule:PRU00091"
Q96T88	UHRF1_HUMAN	E3 ubiquitin-protein ligase UHRF1 (EC 2.3.2.27) (Inverted CCAAT box-binding protein of 90 kDa) (Nuclear protein 95) (Nuclear zinc finger protein Np95) (HuNp95) (hNp95) (RING finger protein 106) (RING-type E3 ubiquitin transferase UHRF1) (Transcription factor ICBP90) (Ubiquitin-like PHD and RING finger domain-containing protein 1) (hUHRF1) (Ubiquitin-like-containing PHD and RING finger domains pro…	ZN_FING 310..366; /note="PHD-type"; /evidence="ECO:0000255|PROSITE-ProRule:PRU00146"; ZN_FING 724..763; /note="RING-type"; /evidence="ECO:0000255|PROSITE-ProRule:PRU00175"
Q99469	STAC_HUMAN	SH3 and cysteine-rich domain-containing protein (Src homology 3 and cysteine-rich domain-containing protein)	ZN_FING 107..159; /note="Phorbol-ester/DAG-type"; /evidence="ECO:0000255|PROSITE-ProRule:PRU00226"
Q99490	AGAP2_HUMAN	Arf-GAP with GTPase, ANK repeat and PH domain-containing protein 2 (AGAP-2) (Centaurin-gamma-1) (Cnt-g1) (GTP-binding and GTPase-activating protein 2) (GGAP2) (Phosphatidylinositol 3-kinase enhancer) (PIKE)	ZN_FING 946..969; /note="C4-type"; /evidence="ECO:0000255|PROSITE-ProRule:PRU00288"
Q99496	RING2_HUMAN	E3 ubiquitin-protein ligase RING2 (EC 2.3.2.27) (Huntingtin-interacting protein 2-interacting protein 3) (HIP2-interacting protein 3) (Protein DinG) (RING finger protein 1B) (RING1b) (RING finger protein 2) (RING finger protein BAP-1) (RING-type E3 ubiquitin transferase RING2)	ZN_FING 51..91; /note="RING-type"; /evidence="ECO:0000255|PROSITE-ProRule:PRU00175"
Q99590	SCAFB_HUMAN	Protein SCAF11 (CTD-associated SR protein 11) (Renal carcinoma antigen NY-REN-40) (SC35-interacting protein 1) (SR-related and CTD-associated factor 11) (SRSF2-interacting protein) (Serine/arginine-rich splicing factor 2-interacting protein) (Splicing factor, arginine/serine-rich 2-interacting protein) (Splicing regulatory protein 129) (SRrp129)	ZN_FING 41..82; /note="RING-type; degenerate"; /evidence="ECO:0000255|PROSITE-ProRule:PRU00175"
Q99592	ZBT18_HUMAN	Zinc finger and BTB domain-containing protein 18 (58 kDa repressor protein) (Transcriptional repressor RP58) (Translin-associated zinc finger protein 1) (TAZ-1) (Zinc finger protein 238) (Zinc finger protein C2H2-171)	ZN_FING 370..392; /note="C2H2-type 1"; /evidence="ECO:0000255|PROSITE-ProRule:PRU00042"; ZN_FING 410..432; /note="C2H2-type 2"; /evidence="ECO:0000255|PROSITE-ProRule:PRU00042"; ZN_FING 438..460; /note="C2H2-type 3"; /evidence="ECO:0000255|PROSITE-ProRule:PRU00042"; ZN_FING 466..489; /note="C2H2-type 4"; /evidence="ECO:0000255|PROSITE-ProRule:PRU00042"
Q99612	KLF6_HUMAN	Krueppel-like factor 6 (B-cell-derived protein 1) (Core promoter element-binding protein) (GC-rich sites-binding factor GBF) (Proto-oncogene BCD1) (Suppressor of tumorigenicity 12 protein) (Transcription factor Zf9)	ZN_FING 200..224; /note="C2H2-type 1"; /evidence="ECO:0000255|PROSITE-ProRule:PRU00042"; ZN_FING 230..254; /note="C2H2-type 2"; /evidence="ECO:0000255|PROSITE-ProRule:PRU00042"; ZN_FING 260..282; /note="C2H2-type 3"; /evidence="ECO:0000255|PROSITE-ProRule:PRU00042"
Q99675	CGRF1_HUMAN	Cell growth regulator with RING finger domain protein 1 (Cell growth regulatory gene 19 protein) (RING finger protein 197)	ZN_FING 274..309; /note="RING-type"; /evidence="ECO:0000255|PROSITE-ProRule:PRU00175"
Q99684	GFI1_HUMAN	Zinc finger protein Gfi-1 (Growth factor independent protein 1) (Zinc finger protein 163)	ZN_FING 255..278; /note="C2H2-type 1"; /evidence="ECO:0000255|PROSITE-ProRule:PRU00042"; ZN_FING 284..306; /note="C2H2-type 2"; /evidence="ECO:0000255|PROSITE-ProRule:PRU00042"; ZN_FING 312..334; /note="C2H2-type 3"; /evidence="ECO:0000255|PROSITE-ProRule:PRU00042"; ZN_FING 340..362; /note="C2H2-type 4"; /evidence="ECO:0000255|PROSITE-ProRule:PRU00042"; ZN_FING 368..390; /note="C2H2-type 5"; /evi…
Q99728	BARD1_HUMAN	BRCA1-associated RING domain protein 1 (BARD-1) (EC 2.3.2.27) (RING-type E3 ubiquitin transferase BARD1)	ZN_FING 50..87; /note="RING-type"; /evidence="ECO:0000255|PROSITE-ProRule:PRU00175"
Q99942	RNF5_HUMAN	E3 ubiquitin-protein ligase RNF5 (EC 2.3.2.27) (RING finger protein 5) (Ram1 homolog) (HsRma1)	ZN_FING 27..68; /note="RING-type"; /evidence="ECO:0000255|PROSITE-ProRule:PRU00175"
Q9BQ04	RBM4B_HUMAN	RNA-binding protein 4B (RNA-binding motif protein 30) (RNA-binding motif protein 4B) (RNA-binding protein 30)	ZN_FING 160..177; /note="CCHC-type"; /evidence="ECO:0000255|PROSITE-ProRule:PRU00047"
Q9BQ24	ZFY21_HUMAN	Zinc finger FYVE domain-containing protein 21 (ZF21)	ZN_FING 44..104; /note="FYVE-type"; /evidence="ECO:0000255|PROSITE-ProRule:PRU00091"
Q9BQ83	SLX1_HUMAN	Structure-specific endonuclease subunit SLX1 (EC 3.1.-.-) (GIY-YIG domain-containing protein 1)	ZN_FING 186..238; /note="SLX1-type"; /evidence="ECO:0000255|HAMAP-Rule:MF_03100"
Q9BQA5	HINFP_HUMAN	Histone H4 transcription factor (Histone nuclear factor P) (HiNF-P) (MBD2-interacting zinc finger protein) (Methyl-CpG-binding protein 2-interacting zinc finger protein)	ZN_FING 15..39; /note="C2H2-type 1"; /evidence="ECO:0000255|PROSITE-ProRule:PRU00042"; ZN_FING 129..153; /note="C2H2-type 2"; /evidence="ECO:0000255|PROSITE-ProRule:PRU00042"; ZN_FING 169..193; /note="C2H2-type 3"; /evidence="ECO:0000255|PROSITE-ProRule:PRU00042"; ZN_FING 199..221; /note="C2H2-type 4; degenerate"; /evidence="ECO:0000255|PROSITE-ProRule:PRU00042"; ZN_FING 229..251; /note="C2H2-typ…
Q9BQS8	FYCO1_HUMAN	FYVE and coiled-coil domain-containing protein 1 (Zinc finger FYVE domain-containing protein 7)	ZN_FING 1173..1231; /note="FYVE-type"; /evidence="ECO:0000255|PROSITE-ProRule:PRU00091"
Q9BQW3	COE4_HUMAN	Transcription factor COE4 (Early B-cell factor 4) (EBF-4) (Olf-1/EBF-like 4) (O/E-4) (OE-4)	ZN_FING 152..171; /note="C5-type"; /evidence="ECO:0000255"
Q9BRP0	OVOL2_HUMAN	Transcription factor Ovo-like 2 (hOvo2) (Zinc finger protein 339)	ZN_FING 119..141; /note="C2H2-type 1"; /evidence="ECO:0000255|PROSITE-ProRule:PRU00042"; ZN_FING 147..169; /note="C2H2-type 2"; /evidence="ECO:0000255|PROSITE-ProRule:PRU00042"; ZN_FING 175..198; /note="C2H2-type 3"; /evidence="ECO:0000255|PROSITE-ProRule:PRU00042"; ZN_FING 214..237; /note="C2H2-type 4"; /evidence="ECO:0000255|PROSITE-ProRule:PRU00042"
Q9BRQ0	PYGO2_HUMAN	Pygopus homolog 2	ZN_FING 327..385; /note="PHD-type"; /evidence="ECO:0000255|PROSITE-ProRule:PRU00146"
Q9BRR0	ZKSC3_HUMAN	Zinc finger protein with KRAB and SCAN domains 3 (Zinc finger and SCAN domain-containing protein 13) (Zinc finger protein 306) (Zinc finger protein 309) (Zinc finger protein 47 homolog) (Zf47) (Zfp-47)	ZN_FING 314..336; /note="C2H2-type 1"; /evidence="ECO:0000255|PROSITE-ProRule:PRU00042"; ZN_FING 342..364; /note="C2H2-type 2"; /evidence="ECO:0000255|PROSITE-ProRule:PRU00042"; ZN_FING 370..392; /note="C2H2-type 3"; /evidence="ECO:0000255|PROSITE-ProRule:PRU00042"; ZN_FING 398..420; /note="C2H2-type 4"; /evidence="ECO:0000255|PROSITE-ProRule:PRU00042"; ZN_FING 426..448; /note="C2H2-type 5"; /evi…
Q9BRZ2	TRI56_HUMAN	E3 ubiquitin-protein ligase TRIM56 (EC 2.3.2.27) (RING finger protein 109) (Tripartite motif-containing protein 56)	ZN_FING 21..60; /note="RING-type"; /evidence="ECO:0000255|PROSITE-ProRule:PRU00175"; ZN_FING 98..149; /note="B box-type 1"; /evidence="ECO:0000255|PROSITE-ProRule:PRU00024"; ZN_FING 164..205; /note="B box-type 2"; /evidence="ECO:0000255|PROSITE-ProRule:PRU00024"
Q9BS34	ZN670_HUMAN	Zinc finger protein 670	ZN_FING 103..125; /note="C2H2-type 1"; /evidence="ECO:0000255|PROSITE-ProRule:PRU00042"; ZN_FING 141..163; /note="C2H2-type 2"; /evidence="ECO:0000255|PROSITE-ProRule:PRU00042"; ZN_FING 197..219; /note="C2H2-type 3"; /evidence="ECO:0000255|PROSITE-ProRule:PRU00042"; ZN_FING 225..247; /note="C2H2-type 4"; /evidence="ECO:0000255|PROSITE-ProRule:PRU00042"; ZN_FING 253..275; /note="C2H2-type 5"; /evi…
Q9BSG1	ZNF2_HUMAN	Zinc finger protein 2 (Zinc finger protein 2.2) (Zinc finger protein 661)	ZN_FING 173..195; /note="C2H2-type 1"; /evidence="ECO:0000255|PROSITE-ProRule:PRU00042"; ZN_FING 201..223; /note="C2H2-type 2"; /evidence="ECO:0000255|PROSITE-ProRule:PRU00042"; ZN_FING 229..251; /note="C2H2-type 3"; /evidence="ECO:0000255|PROSITE-ProRule:PRU00042"; ZN_FING 257..279; /note="C2H2-type 4"; /evidence="ECO:0000255|PROSITE-ProRule:PRU00042"; ZN_FING 285..307; /note="C2H2-type 5"; /evi…
Q9BSM1	PCGF1_HUMAN	Polycomb group RING finger protein 1 (Nervous system Polycomb-1) (NSPc1) (RING finger protein 68)	ZN_FING 47..86; /note="RING-type"; /evidence="ECO:0000255|PROSITE-ProRule:PRU00175"
Q9BT49	THAP7_HUMAN	THAP domain-containing protein 7	ZN_FING 1..93; /note="THAP-type"; /evidence="ECO:0000255|PROSITE-ProRule:PRU00309"
Q9BTC0	DIDO1_HUMAN	Death-inducer obliterator 1 (DIO-1) (hDido1) (Death-associated transcription factor 1) (DATF-1)	ZN_FING 268..322; /note="PHD-type"; /evidence="ECO:0000255|PROSITE-ProRule:PRU00146"
Q9BTC8	MTA3_HUMAN	Metastasis-associated protein MTA3	ZN_FING 379..406; /note="GATA-type; atypical"
Q9BTP6	ZBED2_HUMAN	Zinc finger BED domain-containing protein 2	ZN_FING 52..113; /note="BED-type"; /evidence="ECO:0000255|PROSITE-ProRule:PRU00027"
Q9BU19	ZN692_HUMAN	Zinc finger protein 692 (AICAR responsive element binding protein)	ZN_FING 328..353; /note="C2H2-type 1"; /evidence="ECO:0000255|PROSITE-ProRule:PRU00042"; ZN_FING 359..383; /note="C2H2-type 2"; /evidence="ECO:0000255|PROSITE-ProRule:PRU00042"; ZN_FING 389..411; /note="C2H2-type 3"; /evidence="ECO:0000255|PROSITE-ProRule:PRU00042"; ZN_FING 417..439; /note="C2H2-type 4"; /evidence="ECO:0000255|PROSITE-ProRule:PRU00042"; ZN_FING 448..471; /note="C2H2-type 5"; /evi…
Q9BUL5	PHF23_HUMAN	PHD finger protein 23 (PDH-containing protein JUNE-1)	ZN_FING 339..387; /note="PHD-type"
Q9BUY5	ZN426_HUMAN	Zinc finger protein 426	ZN_FING 146..174; /note="C2H2-type 1; atypical"; /evidence="ECO:0000255|PROSITE-ProRule:PRU00042"; ZN_FING 224..246; /note="C2H2-type 2"; /evidence="ECO:0000255|PROSITE-ProRule:PRU00042"; ZN_FING 280..302; /note="C2H2-type 3"; /evidence="ECO:0000255|PROSITE-ProRule:PRU00042"; ZN_FING 308..330; /note="C2H2-type 4"; /evidence="ECO:0000255|PROSITE-ProRule:PRU00042"; ZN_FING 336..358; /note="C2H2-typ…
Q9BUZ4	TRAF4_HUMAN	TNF receptor-associated factor 4 (EC 2.3.2.27) (Cysteine-rich domain associated with RING and Traf domains protein 1) (Metastatic lymph node gene 62 protein) (MLN 62) (RING finger protein 83)	ZN_FING 18..58; /note="RING-type"; /evidence="ECO:0000255|PROSITE-ProRule:PRU00175"; ZN_FING 102..154; /note="TRAF-type 1"; /evidence="ECO:0000255|PROSITE-ProRule:PRU00207"; ZN_FING 155..208; /note="TRAF-type 2"; /evidence="ECO:0000255|PROSITE-ProRule:PRU00207"; ZN_FING 209..266; /note="TRAF-type 3"; /evidence="ECO:0000255|PROSITE-ProRule:PRU00207"
Q9BV36	MELPH_HUMAN	Melanophilin (Exophilin-3) (Slp homolog lacking C2 domains a) (SlaC2-a) (Synaptotagmin-like protein 2a)	ZN_FING 64..107; /note="FYVE-type"
Q9BV68	RN126_HUMAN	E3 ubiquitin-protein ligase RNF126 (EC 2.3.2.27) (RING finger protein 126)	ZN_FING 13..32; /note="C4-type"; /evidence="ECO:0000269|PubMed:27193484"; ZN_FING 229..270; /note="RING-type"; /evidence="ECO:0000255|PROSITE-ProRule:PRU00175"
Q9BVG3	TRI62_HUMAN	E3 ubiquitin-protein ligase TRIM62 (EC 2.3.2.27) (Tripartite motif-containing protein 62)	ZN_FING 11..54; /note="RING-type"; /evidence="ECO:0000255|PROSITE-ProRule:PRU00175"; ZN_FING 88..128; /note="B box-type"; /evidence="ECO:0000255|PROSITE-ProRule:PRU00024"
Q9BVI0	PHF20_HUMAN	PHD finger protein 20 (Glioma-expressed antigen 2) (Hepatocellular carcinoma-associated antigen 58) (Novel zinc finger protein) (Transcription factor TZP)	ZN_FING 452..477; /note="C2H2-type"; /evidence="ECO:0000255|PROSITE-ProRule:PRU00042"; ZN_FING 654..700; /note="PHD-type"
Q9BWE0	REPI1_HUMAN	Replication initiator 1 (60 kDa origin-specific DNA-binding protein) (60 kDa replication initiation region protein) (ATT-binding protein) (DHFR oribeta-binding protein RIP60) (Zinc finger protein 464)	ZN_FING 57..79; /note="C2H2-type 1; atypical"; /evidence="ECO:0000255|PROSITE-ProRule:PRU00042"; ZN_FING 85..107; /note="C2H2-type 2"; /evidence="ECO:0000255|PROSITE-ProRule:PRU00042"; ZN_FING 116..138; /note="C2H2-type 3"; /evidence="ECO:0000255|PROSITE-ProRule:PRU00042"; ZN_FING 145..168; /note="C2H2-type 4"; /evidence="ECO:0000255|PROSITE-ProRule:PRU00042"; ZN_FING 177..199; /note="C2H2-type 5…
Q9BWF2	TRAIP_HUMAN	E3 ubiquitin-protein ligase TRAIP (EC 2.3.2.27) (RING finger protein 206) (TRAF-interacting protein)	ZN_FING 7..50; /note="RING-type"; /evidence="ECO:0000255|PROSITE-ProRule:PRU00175"
Q9BWF3	RBM4_HUMAN	RNA-binding protein 4 (Lark homolog) (hLark) (RNA-binding motif protein 4) (RNA-binding motif protein 4a)	ZN_FING 160..177; /note="CCHC-type"; /evidence="ECO:0000255|PROSITE-ProRule:PRU00047"
Q9BWG6	SCNM1_HUMAN	Sodium channel modifier 1	ZN_FING 42..74; /note="Matrin-type"
Q9BWW7	SCRT1_HUMAN	Transcriptional repressor scratch 1 (Scratch homolog 1 zinc finger protein) (SCRT) (Scratch 1) (hScrt)	ZN_FING 191..213; /note="C2H2-type 1"; /evidence="ECO:0000255|PROSITE-ProRule:PRU00042"; ZN_FING 222..244; /note="C2H2-type 2"; /evidence="ECO:0000255|PROSITE-ProRule:PRU00042"; ZN_FING 248..270; /note="C2H2-type 3"; /evidence="ECO:0000255|PROSITE-ProRule:PRU00042"; ZN_FING 276..298; /note="C2H2-type 4"; /evidence="ECO:0000255|PROSITE-ProRule:PRU00042"; ZN_FING 304..327; /note="C2H2-type 5; atypi…
Q9BWX1	PHF7_HUMAN	PHD finger protein 7 (Testis development protein NYD-SP6)	ZN_FING 30..68; /note="C2HC pre-PHD-type"; /evidence="ECO:0000255|PROSITE-ProRule:PRU01146"; ZN_FING 96..145; /note="PHD-type"; /evidence="ECO:0000255|PROSITE-ProRule:PRU01146"; ZN_FING 160..208; /note="RING-type; degenerate"; /evidence="ECO:0000255|PROSITE-ProRule:PRU00175"
Q9BWX5	GATA5_HUMAN	Transcription factor GATA-5 (GATA-binding factor 5)	ZN_FING 189..213; /note="GATA-type 1"; /evidence="ECO:0000255|PROSITE-ProRule:PRU00094"; ZN_FING 243..267; /note="GATA-type 2"; /evidence="ECO:0000255|PROSITE-ProRule:PRU00094"
Q9BXR3	POK6_HUMAN	Endogenous retrovirus group K member 6 Pol protein (HERV-K(C7) Pol protein) (HERV-K(HML-2.HOM) Pol protein) (HERV-K108 Pol protein) (HERV-K_7p22.1 provirus ancestral Pol protein) [Includes: Reverse transcriptase (RT) (EC 2.7.7.49); Ribonuclease H (RNase H) (EC 3.1.26.4); Integrase (IN)]	ZN_FING 587..628; /note="Integrase-type"; /evidence="ECO:0000255|PROSITE-ProRule:PRU00450"
Q9BXT4	TDRD1_HUMAN	Tudor domain-containing protein 1 (Cancer/testis antigen 41.1) (CT41.1)	ZN_FING 170..206; /note="MYND-type"; /evidence="ECO:0000255|PROSITE-ProRule:PRU00134"
Q9BXT8	RNF17_HUMAN	RING finger protein 17 (Tudor domain-containing protein 4)	ZN_FING 32..75; /note="RING-type"; /evidence="ECO:0000255|PROSITE-ProRule:PRU00175"
Q9BY12	SCAPE_HUMAN	S phase cyclin A-associated protein in the endoplasmic reticulum (S phase cyclin A-associated protein in the ER) (Zinc finger protein 291)	ZN_FING 792..816; /note="C2H2-type"
Q9BY66	KDM5D_HUMAN	Lysine-specific demethylase 5D (EC 1.14.11.67) (Histocompatibility Y antigen) (H-Y) (Histone demethylase JARID1D) (Jumonji/ARID domain-containing protein 1D) (Protein SmcY) ([histone H3]-trimethyl-L-lysine(4) demethylase 5D)	ZN_FING 316..362; /note="PHD-type 1"; /evidence="ECO:0000255|PROSITE-ProRule:PRU00146"; ZN_FING 697..749; /note="C5HC2"; /evidence="ECO:0000250|UniProtKB:P29375"; ZN_FING 1174..1235; /note="PHD-type 2"; /evidence="ECO:0000255|PROSITE-ProRule:PRU00146"
Q9BY78	RNF26_HUMAN	E3 ubiquitin-protein ligase RNF26 (EC 2.3.2.27) (RING finger protein 26)	ZN_FING 380..422; /note="RING-type"; /evidence="ECO:0000255|PROSITE-ProRule:PRU00175"
Q9BYE7	PCGF6_HUMAN	Polycomb group RING finger protein 6 (Mel18 and Bmi1-like RING finger) (RING finger protein 134)	ZN_FING 134..173; /note="RING-type"; /evidence="ECO:0000255|PROSITE-ProRule:PRU00175"
Q9BYJ4	TRI34_HUMAN	E3 ubiquitin-protein ligase TRIM34 (EC 2.3.2.27) (Interferon-responsive finger protein 1) (RING finger protein 21)	ZN_FING 15..60; /note="RING-type"; /evidence="ECO:0000255|PROSITE-ProRule:PRU00175"; ZN_FING 92..134; /note="B box-type"; /evidence="ECO:0000255|PROSITE-ProRule:PRU00024"
Q9BYK8	HELZ2_HUMAN	Helicase with zinc finger domain 2 (ATP-dependent helicase PRIC285) (Helicase with zinc finger 2, transcriptional coactivator) (PPAR-alpha-interacting complex protein 285) (PPAR-gamma DNA-binding domain-interacting protein 1) (PDIP1) (PPAR-gamma DBD-interacting protein 1) (Peroxisomal proliferator-activated receptor A-interacting complex 285 kDa protein) (EC 3.6.4.-)	ZN_FING 40..64; /note="C2H2-type; atypical"
Q9BYM8	HOIL1_HUMAN	RanBP-type and C3HC4-type zinc finger-containing protein 1 (EC 2.3.2.31) (HBV-associated factor 4) (Heme-oxidized IRP2 ubiquitin ligase 1) (HOIL-1) (Hepatitis B virus X-associated protein 4) (RING finger protein 54) (RING-type E3 ubiquitin transferase HOIL-1) (Ubiquitin-conjugating enzyme 7-interacting protein 3)	ZN_FING 193..222; /note="RanBP2-type"; /evidence="ECO:0000255|PROSITE-ProRule:PRU00322"; ZN_FING 282..332; /note="RING-type 1"; /evidence="ECO:0000255|PROSITE-ProRule:PRU01221"; ZN_FING 351..411; /note="IBR-type"; /evidence="ECO:0000255|PROSITE-ProRule:PRU01221"; ZN_FING 447..476; /note="RING-type 2; atypical"; /evidence="ECO:0000255|PROSITE-ProRule:PRU01221"
Q9BYN7	ZN341_HUMAN	Zinc finger protein 341	ZN_FING 53..76; /note="C2H2-type 1; atypical"; /evidence="ECO:0000255|PROSITE-ProRule:PRU00042"; ZN_FING 322..344; /note="C2H2-type 2"; /evidence="ECO:0000255|PROSITE-ProRule:PRU00042"; ZN_FING 350..372; /note="C2H2-type 3"; /evidence="ECO:0000255|PROSITE-ProRule:PRU00042"; ZN_FING 445..467; /note="C2H2-type 4"; /evidence="ECO:0000255|PROSITE-ProRule:PRU00042"; ZN_FING 473..497; /note="C2H2-type …
Q9BYV2	TRI54_HUMAN	Tripartite motif-containing protein 54 (Muscle-specific RING finger protein) (MuRF) (Muscle-specific RING finger protein 3) (MuRF-3) (MuRF3) (RING finger protein 30)	ZN_FING 26..82; /note="RING-type"; /evidence="ECO:0000255|PROSITE-ProRule:PRU00175"; ZN_FING 121..163; /note="B box-type"; /evidence="ECO:0000255|PROSITE-ProRule:PRU00024"
Q9BYV6	TRI55_HUMAN	Tripartite motif-containing protein 55 (Muscle-specific RING finger protein 2) (MuRF-2) (MuRF2) (RING finger protein 29)	ZN_FING 10..66; /note="RING-type"; /evidence="ECO:0000255|PROSITE-ProRule:PRU00175"; ZN_FING 103..145; /note="B box-type"; /evidence="ECO:0000255|PROSITE-ProRule:PRU00024"
Q9BZ95	NSD3_HUMAN	Histone-lysine N-methyltransferase NSD3 (EC 2.1.1.370) (EC 2.1.1.371) (Nuclear SET domain-containing protein 3) (Protein whistle) (WHSC1-like 1 isoform 9 with methyltransferase activity to lysine) (Wolf-Hirschhorn syndrome candidate 1-like protein 1) (WHSC1-like protein 1)	ZN_FING 701..748; /note="PHD-type 1"; /evidence="ECO:0000255|PROSITE-ProRule:PRU00146"; ZN_FING 749..805; /note="PHD-type 2"; /evidence="ECO:0000255|PROSITE-ProRule:PRU00146"; ZN_FING 862..955; /note="PHD-type 3"; /evidence="ECO:0000255|PROSITE-ProRule:PRU00146"; ZN_FING 1321..1368; /note="PHD-type 4; atypical"; /evidence="ECO:0000255|PROSITE-ProRule:PRU00146"
Q9BZE0	GLIS2_HUMAN	Zinc finger protein GLIS2 (GLI-similar 2) (Neuronal Krueppel-like protein)	ZN_FING 168..193; /note="C2H2-type 1"; /evidence="ECO:0000255|PROSITE-ProRule:PRU00042"; ZN_FING 202..229; /note="C2H2-type 2; atypical"; /evidence="ECO:0000255|PROSITE-ProRule:PRU00042"; ZN_FING 235..257; /note="C2H2-type 3"; /evidence="ECO:0000255|PROSITE-ProRule:PRU00042"; ZN_FING 263..287; /note="C2H2-type 4"; /evidence="ECO:0000255|PROSITE-ProRule:PRU00042"; ZN_FING 293..317; /note="C2H2-typ…
Q9BZL6	KPCD2_HUMAN	Serine/threonine-protein kinase D2 (EC 2.7.11.13) (nPKC-D2)	ZN_FING 138..188; /note="Phorbol-ester/DAG-type 1"; /evidence="ECO:0000255|PROSITE-ProRule:PRU00226"; ZN_FING 264..314; /note="Phorbol-ester/DAG-type 2"; /evidence="ECO:0000255|PROSITE-ProRule:PRU00226"
Q9BZR9	TRIM8_HUMAN	E3 ubiquitin-protein ligase TRIM8 (EC 2.3.2.27) (Glioblastoma-expressed RING finger protein) (RING finger protein 27) (RING-type E3 ubiquitin transferase TRIM8) (Tripartite motif-containing protein 8)	ZN_FING 15..56; /note="RING-type"; /evidence="ECO:0000255|PROSITE-ProRule:PRU00175"; ZN_FING 92..132; /note="B box-type 1"; ZN_FING 140..182; /note="B box-type 2"
Q9BZS1	FOXP3_HUMAN	Forkhead box protein P3 (Scurfin) [Cleaved into: Forkhead box protein P3, C-terminally processed; Forkhead box protein P3 41 kDa form]	ZN_FING 197..222; /note="C2H2-type"
Q9BZY9	TRI31_HUMAN	E3 ubiquitin-protein ligase TRIM31 (EC 2.3.2.27) (Tripartite motif-containing protein 31)	ZN_FING 16..57; /note="RING-type"; /evidence="ECO:0000255|PROSITE-ProRule:PRU00175"; ZN_FING 90..131; /note="B box-type"; /evidence="ECO:0000255|PROSITE-ProRule:PRU00024"
Q9C019	TRI15_HUMAN	E3 ubiquitin-protein ligase TRIM15 (EC 2.3.2.27) (RING finger protein 93) (Zinc finger protein 178) (Zinc finger protein B7)	ZN_FING 16..61; /note="RING-type"; /evidence="ECO:0000255|PROSITE-ProRule:PRU00175"; ZN_FING 78..119; /note="B box-type"; /evidence="ECO:0000255|PROSITE-ProRule:PRU00024"
Q9C026	TRIM9_HUMAN	E3 ubiquitin-protein ligase TRIM9 (EC 2.3.2.27) (RING finger protein 91) (RING-type E3 ubiquitin transferase TRIM9) (Tripartite motif-containing protein 9)	ZN_FING 10..50; /note="RING-type"; /evidence="ECO:0000255|PROSITE-ProRule:PRU00175"; ZN_FING 163..212; /note="B box-type 1"; /evidence="ECO:0000255|PROSITE-ProRule:PRU00024"; ZN_FING 224..266; /note="B box-type 2"; /evidence="ECO:0000255|PROSITE-ProRule:PRU00024"
Q9C029	TRIM7_HUMAN	E3 ubiquitin-protein ligase TRIM7 (EC 2.3.2.27) (Glycogenin-interacting protein) (RING finger protein 90) (Tripartite motif-containing protein 7)	ZN_FING 29..82; /note="RING-type"; /evidence="ECO:0000255|PROSITE-ProRule:PRU00175"; ZN_FING 125..166; /note="B box-type"; /evidence="ECO:0000255|PROSITE-ProRule:PRU00024"
Q9C030	TRIM6_HUMAN	Tripartite motif-containing protein 6 (EC 2.3.2.27) (RING finger protein 89) (RING-type E3 ubiquitin transferase TRIM6)	ZN_FING 15..60; /note="RING-type"; /evidence="ECO:0000255|PROSITE-ProRule:PRU00175"; ZN_FING 92..133; /note="B box-type"; /evidence="ECO:0000255|PROSITE-ProRule:PRU00024"
Q9C035	TRIM5_HUMAN	Tripartite motif-containing protein 5 (EC 2.3.2.27) (RING finger protein 88) (RING-type E3 ubiquitin transferase TRIM5)	ZN_FING 15..59; /note="RING-type"; /evidence="ECO:0000255|PROSITE-ProRule:PRU00175"; ZN_FING 90..132; /note="B box-type"; /evidence="ECO:0000255|PROSITE-ProRule:PRU00024"
Q9C037	TRIM4_HUMAN	E3 ubiquitin-protein ligase TRIM4 (EC 2.3.2.27) (RING finger protein 87) (RING-type E3 ubiquitin transferase TRIM4) (Tripartite motif-containing protein 4)	ZN_FING 12..53; /note="RING-type"; /evidence="ECO:0000255|PROSITE-ProRule:PRU00175"; ZN_FING 82..123; /note="B box-type"; /evidence="ECO:0000255|PROSITE-ProRule:PRU00024"
Q9C040	TRIM2_HUMAN	Tripartite motif-containing protein 2 (EC 2.3.2.27) (E3 ubiquitin-protein ligase TRIM2) (RING finger protein 86) (RING-type E3 ubiquitin transferase TRIM2)	ZN_FING 23..64; /note="RING-type"; /evidence="ECO:0000255|PROSITE-ProRule:PRU00175"; ZN_FING 113..154; /note="B box-type"; /evidence="ECO:0000255|PROSITE-ProRule:PRU00024"
Q9C086	IN80B_HUMAN	INO80 complex subunit B (High mobility group AT-hook 1-like 4) (IES2 homolog) (hIes2) (PAP-1-associated protein 1) (PAPA-1) (Zinc finger HIT domain-containing protein 4)	ZN_FING 305..336; /note="HIT-type"
Q9C0A1	ZFHX2_HUMAN	Zinc finger homeobox protein 2 (Zinc finger homeodomain protein 2) (ZFH-2)	ZN_FING 453..476; /note="C2H2-type 1"; /evidence="ECO:0000255|PROSITE-ProRule:PRU00042"; ZN_FING 508..532; /note="C2H2-type 2"; /evidence="ECO:0000255|PROSITE-ProRule:PRU00042"; ZN_FING 821..845; /note="C2H2-type 3"; /evidence="ECO:0000255|PROSITE-ProRule:PRU00042"; ZN_FING 870..894; /note="C2H2-type 4"; /evidence="ECO:0000255|PROSITE-ProRule:PRU00042"; ZN_FING 1009..1032; /note="C2H2-type 5"; /e…
Q9C0B0	UNK_HUMAN	RING finger protein unkempt homolog (Zinc finger CCCH domain-containing protein 5)	ZN_FING 84..113; /note="C3H1-type 1"; /evidence="ECO:0000255|PROSITE-ProRule:PRU00723"; ZN_FING 124..154; /note="C3H1-type 2"; /evidence="ECO:0000255|PROSITE-ProRule:PRU00723"; ZN_FING 215..241; /note="C3H1-type 3"; /evidence="ECO:0000255|PROSITE-ProRule:PRU00723"; ZN_FING 251..285; /note="C3H1-type 4"; /evidence="ECO:0000255|PROSITE-ProRule:PRU00723"; ZN_FING 293..321; /note="C3H1-type 5"; /evid…
Q9C0E8	LNP_HUMAN	Endoplasmic reticulum junction formation protein lunapark (ER junction formation factor lunapark)	ZN_FING 276..301; /note="C4-type; plays a role in ER morphology"; /evidence="ECO:0000269|PubMed:24223779, ECO:0000269|PubMed:27619977"
Q9C0F0	ASXL3_HUMAN	Putative Polycomb group protein ASXL3 (Additional sex combs-like protein 3)	ZN_FING 2210..2247; /note="PHD-type; atypical"
Q9C0F3	ZN436_HUMAN	Zinc finger protein 436	ZN_FING 138..160; /note="C2H2-type 1"; /evidence="ECO:0000255|PROSITE-ProRule:PRU00042"; ZN_FING 166..188; /note="C2H2-type 2"; /evidence="ECO:0000255|PROSITE-ProRule:PRU00042"; ZN_FING 194..216; /note="C2H2-type 3"; /evidence="ECO:0000255|PROSITE-ProRule:PRU00042"; ZN_FING 222..244; /note="C2H2-type 4"; /evidence="ECO:0000255|PROSITE-ProRule:PRU00042"; ZN_FING 250..272; /note="C2H2-type 5"; /evi…
Q9C0G0	ZN407_HUMAN	Zinc finger protein 407	ZN_FING 186..208; /note="C2H2-type 1"; /evidence="ECO:0000255|PROSITE-ProRule:PRU00042"; ZN_FING 215..238; /note="C2H2-type 2"; /evidence="ECO:0000255|PROSITE-ProRule:PRU00042"; ZN_FING 244..268; /note="C2H2-type 3"; /evidence="ECO:0000255|PROSITE-ProRule:PRU00042"; ZN_FING 528..551; /note="C2H2-type 4"; /evidence="ECO:0000255|PROSITE-ProRule:PRU00042"; ZN_FING 557..581; /note="C2H2-type 5"; /evi…
Q9C0K0	BC11B_HUMAN	B-cell lymphoma/leukemia 11B (BCL-11B) (B-cell CLL/lymphoma 11B) (COUP-TF-interacting protein 2) (Radiation-induced tumor suppressor gene 1 protein) (hRit1)	ZN_FING 221..251; /note="C2H2-type 1"; /evidence="ECO:0000255|PROSITE-ProRule:PRU00042"; ZN_FING 427..454; /note="C2H2-type 2"; /evidence="ECO:0000255|PROSITE-ProRule:PRU00042"; ZN_FING 455..482; /note="C2H2-type 3"; /evidence="ECO:0000255|PROSITE-ProRule:PRU00042"; ZN_FING 796..823; /note="C2H2-type 4"; /evidence="ECO:0000255|PROSITE-ProRule:PRU00042"; ZN_FING 824..853; /note="C2H2-type 5"; /evi…
Q9GZT9	EGLN1_HUMAN	Egl nine homolog 1 (EC 1.14.11.29) (Hypoxia-inducible factor prolyl hydroxylase 2) (HIF-PH2) (HIF-prolyl hydroxylase 2) (HPH-2) (Prolyl hydroxylase domain-containing protein 2) (PHD2) (SM-20)	ZN_FING 21..58; /note="MYND-type; atypical"; /evidence="ECO:0000255|PROSITE-ProRule:PRU00134"
Q9GZU2	PEG3_HUMAN	Paternally-expressed gene 3 protein (Zinc finger and SCAN domain-containing protein 24)	ZN_FING 452..474; /note="C2H2-type 1"; /evidence="ECO:0000255|PROSITE-ProRule:PRU00042"; ZN_FING 505..527; /note="C2H2-type 2"; /evidence="ECO:0000255|PROSITE-ProRule:PRU00042"; ZN_FING 563..585; /note="C2H2-type 3"; /evidence="ECO:0000255|PROSITE-ProRule:PRU00042"; ZN_FING 627..649; /note="C2H2-type 4"; /evidence="ECO:0000255|PROSITE-ProRule:PRU00042"; ZN_FING 969..991; /note="C2H2-type 5"; /evi…
Q9GZV8	PRD14_HUMAN	PR domain zinc finger protein 14 (EC 2.1.1.-) (PR domain-containing protein 14)	ZN_FING 400..424; /note="C2H2-type 1; atypical"; /evidence="ECO:0000255|PROSITE-ProRule:PRU00042"; ZN_FING 432..455; /note="C2H2-type 2"; /evidence="ECO:0000255|PROSITE-ProRule:PRU00042"; ZN_FING 461..483; /note="C2H2-type 3"; /evidence="ECO:0000255|PROSITE-ProRule:PRU00042"; ZN_FING 489..511; /note="C2H2-type 4"; /evidence="ECO:0000255|PROSITE-ProRule:PRU00042"; ZN_FING 517..540; /note="C2H2-typ…
Q9GZX5	ZN350_HUMAN	Zinc finger protein 350 (KRAB zinc finger protein ZFQR) (Zinc finger and BRCA1-interacting protein with a KRAB domain 1) (Zinc finger protein ZBRK1)	ZN_FING 206..228; /note="C2H2-type 1"; /evidence="ECO:0000255|PROSITE-ProRule:PRU00042"; ZN_FING 234..256; /note="C2H2-type 2"; /evidence="ECO:0000255|PROSITE-ProRule:PRU00042"; ZN_FING 262..284; /note="C2H2-type 3"; /evidence="ECO:0000255|PROSITE-ProRule:PRU00042"; ZN_FING 290..312; /note="C2H2-type 4"; /evidence="ECO:0000255|PROSITE-ProRule:PRU00042"; ZN_FING 318..340; /note="C2H2-type 5"; /evi…
Q9H000	MKRN2_HUMAN	E3 ubiquitin-protein ligase makorin-2 (EC 2.3.2.27) (RING finger protein 62) (RING-type E3 ubiquitin transferase makorin-2)	ZN_FING 2..29; /note="C3H1-type 1"; /evidence="ECO:0000255|PROSITE-ProRule:PRU00723"; ZN_FING 31..58; /note="C3H1-type 2"; /evidence="ECO:0000255|PROSITE-ProRule:PRU00723"; ZN_FING 165..192; /note="C3H1-type 3"; /evidence="ECO:0000255|PROSITE-ProRule:PRU00723"; ZN_FING 238..292; /note="RING-type"; /evidence="ECO:0000255|PROSITE-ProRule:PRU00175"; ZN_FING 321..350; /note="C3H1-type 4"; /evidence="…
Q9H040	SPRTN_HUMAN	DNA-dependent metalloprotease SPRTN (EC 3.4.24.-) (DNA damage protein targeting VCP) (DVC1) (Protein with SprT-like domain at the N terminus) (Spartan)	ZN_FING 453..480; /note="UBZ4-type"; /evidence="ECO:0000255|PROSITE-ProRule:PRU01256"
Q9H0A6	RNF32_HUMAN	RING finger protein 32	ZN_FING 127..169; /note="RING-type 1; atypical"; /evidence="ECO:0000255|PROSITE-ProRule:PRU00175"; ZN_FING 293..352; /note="RING-type 2; atypical"; /evidence="ECO:0000255|PROSITE-ProRule:PRU00175"
Q9H0C1	ZMY12_HUMAN	Zinc finger MYND domain-containing protein 12	ZN_FING 17..54; /note="MYND-type; atypical"; /evidence="ECO:0000255|PROSITE-ProRule:PRU00134"
Q9H0D2	ZN541_HUMAN	Zinc finger protein 541	ZN_FING 140..162; /note="C2H2-type 1"; /evidence="ECO:0000255|PROSITE-ProRule:PRU00042"; ZN_FING 168..190; /note="C2H2-type 2"; /evidence="ECO:0000255|PROSITE-ProRule:PRU00042"; ZN_FING 196..220; /note="C2H2-type 3"; /evidence="ECO:0000255|PROSITE-ProRule:PRU00042"; ZN_FING 838..860; /note="C2H2-type 4"; /evidence="ECO:0000255|PROSITE-ProRule:PRU00042"; ZN_FING 1289..1311; /note="C2H2-type 5"; /e…
Q9H0D6	XRN2_HUMAN	5'-3' exoribonuclease 2 (EC 3.1.13.-) (DHM1-like protein) (DHP protein)	ZN_FING 262..278; /note="CCHC-type"
Q9H0E7	UBP44_HUMAN	Ubiquitin carboxyl-terminal hydrolase 44 (EC 3.4.19.12) (Deubiquitinating enzyme 44) (Ubiquitin thioesterase 44) (Ubiquitin-specific-processing protease 44)	ZN_FING 5..102; /note="UBP-type"; /evidence="ECO:0000255|PROSITE-ProRule:PRU00502"
Q9H0F5	RNF38_HUMAN	E3 ubiquitin-protein ligase RNF38 (EC 2.3.2.27) (RING finger protein 38) (RING-type E3 ubiquitin transferase RNF38)	ZN_FING 463..504; /note="RING-type"; /evidence="ECO:0000255|PROSITE-ProRule:PRU00175"
Q9H0F6	SHRPN_HUMAN	Sharpin (Shank-associated RH domain-interacting protein) (Shank-interacting protein-like 1) (hSIPL1)	ZN_FING 348..377; /note="RanBP2-type"; /evidence="ECO:0000255|PROSITE-ProRule:PRU00322"
Q9H0H5	RGAP1_HUMAN	Rac GTPase-activating protein 1 (Male germ cell RacGap) (MgcRacGAP) (Protein CYK4 homolog) (CYK4) (HsCYK-4)	ZN_FING 286..335; /note="Phorbol-ester/DAG-type"; /evidence="ECO:0000255|PROSITE-ProRule:PRU00226"
Q9H0J9	PAR12_HUMAN	Protein mono-ADP-ribosyltransferase PARP12 (EC 2.4.2.-) (ADP-ribosyltransferase diphtheria toxin-like 12) (ARTD12) (Poly [ADP-ribose] polymerase 12) (PARP-12) (Zinc finger CCCH domain-containing protein 1)	ZN_FING 94..119; /note="C3H1-type 1"; /evidence="ECO:0000255|PROSITE-ProRule:PRU00723"; ZN_FING 150..179; /note="C3H1-type 2"; /evidence="ECO:0000255|PROSITE-ProRule:PRU00723"; ZN_FING 180..202; /note="C3H1-type 3"; /evidence="ECO:0000255|PROSITE-ProRule:PRU00723"; ZN_FING 270..297; /note="C3H1-type 4"; /evidence="ECO:0000255|PROSITE-ProRule:PRU00723"; ZN_FING 271..296; /note="C3H1-type 3"; /evid…
Q9H0M4	ZCPW1_HUMAN	Zinc finger CW-type PWWP domain protein 1	ZN_FING 250..304; /note="CW-type"; /evidence="ECO:0000255|PROSITE-ProRule:PRU00454, ECO:0000269|PubMed:20826339"
Q9H0X6	RN208_HUMAN	RING finger protein 208	ZN_FING 143..190; /note="RING-type"; /evidence="ECO:0000255|PROSITE-ProRule:PRU00175"
Q9H116	GZF1_HUMAN	GDNF-inducible zinc finger protein 1 (Zinc finger and BTB domain-containing protein 23) (Zinc finger protein 336)	ZN_FING 317..340; /note="C2H2-type 1"; /evidence="ECO:0000255|PROSITE-ProRule:PRU00042"; ZN_FING 348..371; /note="C2H2-type 2"; /evidence="ECO:0000255|PROSITE-ProRule:PRU00042"; ZN_FING 377..400; /note="C2H2-type 3"; /evidence="ECO:0000255|PROSITE-ProRule:PRU00042"; ZN_FING 407..429; /note="C2H2-type 4"; /evidence="ECO:0000255|PROSITE-ProRule:PRU00042"; ZN_FING 435..457; /note="C2H2-type 5"; /evi…
Q9H160	ING2_HUMAN	Inhibitor of growth protein 2 (Inhibitor of growth 1-like protein) (ING1Lp) (p32) (p33ING2)	ZN_FING 212..261; /note="PHD-type"; /evidence="ECO:0000255|PROSITE-ProRule:PRU00146"
Q9H165	BC11A_HUMAN	B-cell lymphoma/leukemia 11A (BCL-11A) (B-cell CLL/lymphoma 11A) (COUP-TF-interacting protein 1) (Ecotropic viral integration site 9 protein homolog) (EVI-9) (Zinc finger protein 856)	ZN_FING 170..193; /note="C2H2-type 1"; /evidence="ECO:0000255|PROSITE-ProRule:PRU00042"; ZN_FING 377..399; /note="C2H2-type 2"; /evidence="ECO:0000255|PROSITE-ProRule:PRU00042"; ZN_FING 405..429; /note="C2H2-type 3"; /evidence="ECO:0000255|PROSITE-ProRule:PRU00042"; ZN_FING 742..764; /note="C2H2-type 4"; /evidence="ECO:0000255|PROSITE-ProRule:PRU00042"; ZN_FING 770..792; /note="C2H2-type 5"; /evi…
Q9H1B7	I2BPL_HUMAN	Probable E3 ubiquitin-protein ligase IRF2BPL (EC 2.3.2.27) (Enhanced at puberty protein 1) (Interferon regulatory factor 2-binding protein-like)	ZN_FING 715..762; /note="RING-type; degenerate"
Q9H1K0	RBNS5_HUMAN	Rabenosyn-5 (110 kDa protein) (FYVE finger-containing Rab5 effector protein rabenosyn-5) (RAB effector RBSN) (Zinc finger FYVE domain-containing protein 20)	ZN_FING 14..37; /note="C2H2-type"; /evidence="ECO:0000255|PROSITE-ProRule:PRU00042"; ZN_FING 157..260; /note="FYVE-type"; /evidence="ECO:0000255|PROSITE-ProRule:PRU00091"
Q9H270	VPS11_HUMAN	Vacuolar protein sorting-associated protein 11 homolog (hVPS11) (RING finger protein 108)	ZN_FING 822..861; /note="RING-type"; /evidence="ECO:0000255|PROSITE-ProRule:PRU00175"
Q9H2H0	CXXC4_HUMAN	CXXC-type zinc finger protein 4 (Inhibition of the Dvl and axin complex protein)	ZN_FING 132..173; /note="CXXC-type"; /evidence="ECO:0000255|PROSITE-ProRule:PRU00509, ECO:0000269|PubMed:29276034"
Q9H2P0	ADNP_HUMAN	Activity-dependent neuroprotector homeobox protein (Activity-dependent neuroprotective protein)	ZN_FING 74..97; /note="C2H2-type 1"; /evidence="ECO:0000255|PROSITE-ProRule:PRU00042"; ZN_FING 107..129; /note="C2H2-type 2; atypical"; /evidence="ECO:0000255|PROSITE-ProRule:PRU00042"; ZN_FING 165..188; /note="C2H2-type 3"; /evidence="ECO:0000255|PROSITE-ProRule:PRU00042"; ZN_FING 221..244; /note="C2H2-type 4"; /evidence="ECO:0000255|PROSITE-ProRule:PRU00042"; ZN_FING 447..469; /note="C2H2-type …
Q9H2S5	RNF39_HUMAN	RING finger protein 39 (Protein HZFw)	ZN_FING 88..135; /note="RING-type"; /evidence="ECO:0000255|PROSITE-ProRule:PRU00175"
Q9H2S9	IKZF4_HUMAN	Zinc finger protein Eos (Ikaros family zinc finger protein 4)	ZN_FING 159..181; /note="C2H2-type 1"; /evidence="ECO:0000255|PROSITE-ProRule:PRU00042"; ZN_FING 187..209; /note="C2H2-type 2"; /evidence="ECO:0000255|PROSITE-ProRule:PRU00042"; ZN_FING 215..237; /note="C2H2-type 3"; /evidence="ECO:0000255|PROSITE-ProRule:PRU00042"; ZN_FING 248..271; /note="C2H2-type 4"; /evidence="ECO:0000255|PROSITE-ProRule:PRU00042"; ZN_FING 530..552; /note="C2H2-type 5"; /evi…
Q9H2Y7	ZN106_HUMAN	Zinc finger protein 106 (Zfp-106) (Zinc finger protein 474)	ZN_FING 20..44; /note="C2H2-type 1; atypical"; ZN_FING 1813..1838; /note="C2H2-type 2; atypical"
Q9H334	FOXP1_HUMAN	Forkhead box protein P1 (Mac-1-regulated forkhead) (MFH)	ZN_FING 306..331; /note="C2H2-type"
Q9H3H1	MOD5_HUMAN	tRNA dimethylallyltransferase (EC 2.5.1.75) (Isopentenyl-diphosphate:tRNA isopentenyltransferase) (IPP transferase) (IPPT) (hGRO1) (tRNA isopentenyltransferase 1) (IPTase)	ZN_FING 395..425; /note="Matrin-type"
Q9H3R0	KDM4C_HUMAN	Lysine-specific demethylase 4C (EC 1.14.11.66) (Gene amplified in squamous cell carcinoma 1 protein) (GASC-1 protein) (JmjC domain-containing histone demethylation protein 3C) (Jumonji domain-containing protein 2C) ([histone H3]-trimethyl-L-lysine(9) demethylase 4C)	ZN_FING 689..747; /note="PHD-type 1"; ZN_FING 752..785; /note="C2HC pre-PHD-type"; /evidence="ECO:0000255|PROSITE-ProRule:PRU01146"; ZN_FING 808..865; /note="PHD-type 2"; /evidence="ECO:0000255|PROSITE-ProRule:PRU01146"
Q9H4I2	ZHX3_HUMAN	Zinc fingers and homeoboxes protein 3 (Triple homeobox protein 1) (Zinc finger and homeodomain protein 3)	ZN_FING 77..100; /note="C2H2-type 1"; ZN_FING 109..132; /note="C2H2-type 2"
Q9H4P4	RNF41_HUMAN	E3 ubiquitin-protein ligase NRDP1 (EC 2.3.2.27) (RING finger protein 41) (RING-type E3 ubiquitin transferase NRDP1)	ZN_FING 18..57; /note="RING-type; degenerate"; /evidence="ECO:0000255|PROSITE-ProRule:PRU00175"; ZN_FING 78..138; /note="SIAH-type; degenerate"; /evidence="ECO:0000255|PROSITE-ProRule:PRU00455"
Q9H4Q3	PRD13_HUMAN	PR domain zinc finger protein 13 (EC 2.1.1.-) (PR domain-containing protein 13)	ZN_FING 137..159; /note="C2H2-type 1"; /evidence="ECO:0000255|PROSITE-ProRule:PRU00042"; ZN_FING 573..595; /note="C2H2-type 2"; /evidence="ECO:0000255|PROSITE-ProRule:PRU00042"; ZN_FING 601..623; /note="C2H2-type 3"; /evidence="ECO:0000255|PROSITE-ProRule:PRU00042"; ZN_FING 630..653; /note="C2H2-type 4"; /evidence="ECO:0000255|PROSITE-ProRule:PRU00042"
Q9H4Q4	PRD12_HUMAN	PR domain zinc finger protein 12 (EC 2.1.1.-) (PR domain-containing protein 12)	ZN_FING 243..265; /note="C2H2-type 1"; /evidence="ECO:0000255|PROSITE-ProRule:PRU00042"; ZN_FING 271..293; /note="C2H2-type 2"; /evidence="ECO:0000255|PROSITE-ProRule:PRU00042"; ZN_FING 299..323; /note="C2H2-type 3"; /evidence="ECO:0000255|PROSITE-ProRule:PRU00042"
Q9H4T2	ZSC16_HUMAN	Zinc finger and SCAN domain-containing protein 16 (Zinc finger protein 392) (Zinc finger protein 435)	ZN_FING 236..258; /note="C2H2-type 1"; /evidence="ECO:0000255|PROSITE-ProRule:PRU00042"; ZN_FING 264..286; /note="C2H2-type 2"; /evidence="ECO:0000255|PROSITE-ProRule:PRU00042"; ZN_FING 292..314; /note="C2H2-type 3"; /evidence="ECO:0000255|PROSITE-ProRule:PRU00042"; ZN_FING 320..342; /note="C2H2-type 4"; /evidence="ECO:0000255|PROSITE-ProRule:PRU00042"
Q9H4W6	COE3_HUMAN	Transcription factor COE3 (Early B-cell factor 3) (EBF-3) (Olf-1/EBF-like 2) (O/E-2) (OE-2)	ZN_FING 151..170; /note="C5-type"; /evidence="ECO:0000255"
Q9H4Z2	ZN335_HUMAN	Zinc finger protein 335 (NRC-interacting factor 1) (NIF-1)	ZN_FING 245..268; /note="C2H2-type 1"; /evidence="ECO:0000255|PROSITE-ProRule:PRU00042"; ZN_FING 465..487; /note="C2H2-type 2"; /evidence="ECO:0000255|PROSITE-ProRule:PRU00042"; ZN_FING 495..517; /note="C2H2-type 3"; /evidence="ECO:0000255|PROSITE-ProRule:PRU00042"; ZN_FING 523..545; /note="C2H2-type 4"; /evidence="ECO:0000255|PROSITE-ProRule:PRU00042"; ZN_FING 562..584; /note="C2H2-type 5"; /evi…
Q9H582	ZN644_HUMAN	Zinc finger protein 644 (Zinc finger motif enhancer-binding protein 2) (Zep-2)	ZN_FING 410..432; /note="C2H2-type 1"; /evidence="ECO:0000255|PROSITE-ProRule:PRU00042"; ZN_FING 448..470; /note="C2H2-type 2"; /evidence="ECO:0000255|PROSITE-ProRule:PRU00042"; ZN_FING 496..518; /note="C2H2-type 3"; /evidence="ECO:0000255|PROSITE-ProRule:PRU00042"; ZN_FING 525..548; /note="C2H2-type 4"; /evidence="ECO:0000255|PROSITE-ProRule:PRU00042"; ZN_FING 586..609; /note="C2H2-type 5"; /evi…
Q9H5H4	ZN768_HUMAN	Zinc finger protein 768	ZN_FING 261..283; /note="C2H2-type 1"; /evidence="ECO:0000255|PROSITE-ProRule:PRU00042"; ZN_FING 289..311; /note="C2H2-type 2"; /evidence="ECO:0000255|PROSITE-ProRule:PRU00042"; ZN_FING 317..339; /note="C2H2-type 3"; /evidence="ECO:0000255|PROSITE-ProRule:PRU00042"; ZN_FING 345..367; /note="C2H2-type 4"; /evidence="ECO:0000255|PROSITE-ProRule:PRU00042"; ZN_FING 373..395; /note="C2H2-type 5"; /evi…
Q9H5U6	ZCHC4_HUMAN	rRNA N6-adenosine-methyltransferase ZCCHC4 (EC 2.1.1.-) (Zinc finger CCHC domain-containing protein 4)	ZN_FING 40..82; /note="GRF-type"; /evidence="ECO:0000255|PROSITE-ProRule:PRU01343"; ZN_FING 443..460; /note="CCHC-type"
Q9H5V7	IKZF5_HUMAN	Zinc finger protein Pegasus (Ikaros family zinc finger protein 5)	ZN_FING 82..104; /note="C2H2-type 1"; /evidence="ECO:0000255|PROSITE-ProRule:PRU00042"; ZN_FING 110..132; /note="C2H2-type 2"; /evidence="ECO:0000255|PROSITE-ProRule:PRU00042"; ZN_FING 138..161; /note="C2H2-type 3"; /evidence="ECO:0000255|PROSITE-ProRule:PRU00042"; ZN_FING 364..386; /note="C2H2-type 4"; /evidence="ECO:0000255|PROSITE-ProRule:PRU00042"; ZN_FING 392..416; /note="C2H2-type 5"; /evid…
Q9H6E5	STPAP_HUMAN	Speckle targeted PIP5K1A-regulated poly(A) polymerase (Star-PAP) (EC 2.7.7.19) (RNA-binding motif protein 21) (RNA-binding protein 21) (U6 snRNA-specific terminal uridylyltransferase 1) (U6-TUTase) (EC 2.7.7.52)	ZN_FING 16..46; /note="Matrin-type"; /evidence="ECO:0000255|PROSITE-ProRule:PRU00130"
Q9H6Y7	RN167_HUMAN	E3 ubiquitin-protein ligase RNF167 (EC 2.3.2.27) (RING finger protein 167)	ZN_FING 230..272; /note="RING-type; atypical"; /evidence="ECO:0000255|PROSITE-ProRule:PRU00175"
Q9H707	ZN552_HUMAN	Zinc finger protein 552	ZN_FING 91..113; /note="C2H2-type 1"; /evidence="ECO:0000255|PROSITE-ProRule:PRU00042"; ZN_FING 119..141; /note="C2H2-type 2; degenerate"; /evidence="ECO:0000255|PROSITE-ProRule:PRU00042"; ZN_FING 212..234; /note="C2H2-type 3; degenerate"; /evidence="ECO:0000255|PROSITE-ProRule:PRU00042"; ZN_FING 244..262; /note="C2H2-type 4; degenerate"; /evidence="ECO:0000255|PROSITE-ProRule:PRU00042"; ZN_FING …
Q9H7B4	SMYD3_HUMAN	Histone-lysine N-methyltransferase SMYD3 (EC 2.1.1.354) (SET and MYND domain-containing protein 3) (Zinc finger MYND domain-containing protein 1)	ZN_FING 49..87; /note="MYND-type"; /evidence="ECO:0000255|PROSITE-ProRule:PRU00134"
Q9H7S9	ZN703_HUMAN	Zinc finger protein 703 (Zinc finger elbow-related proline domain protein 1)	ZN_FING 456..484; /note="C2H2-type"; /evidence="ECO:0000255|PROSITE-ProRule:PRU00042"
Q9H7X3	ZN696_HUMAN	Zinc finger protein 696	ZN_FING 125..147; /note="C2H2-type 1"; /evidence="ECO:0000255|PROSITE-ProRule:PRU00042"; ZN_FING 153..175; /note="C2H2-type 2"; /evidence="ECO:0000255|PROSITE-ProRule:PRU00042"; ZN_FING 181..203; /note="C2H2-type 3"; /evidence="ECO:0000255|PROSITE-ProRule:PRU00042"; ZN_FING 209..231; /note="C2H2-type 4"; /evidence="ECO:0000255|PROSITE-ProRule:PRU00042"; ZN_FING 237..259; /note="C2H2-type 5"; /evi…
Q9H7Z6	KAT8_HUMAN	Histone acetyltransferase KAT8 (EC 2.3.1.48) (Lysine acetyltransferase 8) (MOZ, YBF2/SAS3, SAS2 and TIP60 protein 1) (MYST-1) (hMOF)	ZN_FING 207..232; /note="C2HC MYST-type"; /evidence="ECO:0000255|PROSITE-ProRule:PRU01063, ECO:0000269|PubMed:22020126"
Q9H871	RMD5A_HUMAN	E3 ubiquitin-protein transferase RMND5A (EC 2.3.2.27) (P44CTLH) (Protein RMD5 homolog A)	ZN_FING 336..377; /note="RING-Gid-type"; /evidence="ECO:0000255|PROSITE-ProRule:PRU01215"
Q9H8N7	ZN395_HUMAN	Zinc finger protein 395 (HD-regulating factor 2) (HDRF-2) (Huntington disease gene regulatory region-binding protein 2) (HD gene regulatory region-binding protein 2) (HDBP-2) (Papillomavirus regulatory factor 1) (PRF-1) (Papillomavirus-binding factor)	ZN_FING 280..305; /note="C2H2-type"; /evidence="ECO:0000255|PROSITE-ProRule:PRU00042"
Q9H8W4	PKHF2_HUMAN	Pleckstrin homology domain-containing family F member 2 (PH domain-containing family F member 2) (Endoplasmic reticulum-associated apoptosis-involved protein containing PH and FYVE domains) (EAPF) (PH and FYVE domain-containing protein 2) (Phafin-2) (Phafin2) (Zinc finger FYVE domain-containing protein 18)	ZN_FING 152..212; /note="FYVE-type"; /evidence="ECO:0000255|PROSITE-ProRule:PRU00091"
Q9H8W5	TRI45_HUMAN	E3 ubiquitin-protein ligase TRIM45 (EC 2.3.2.27) (RING finger protein 99)	ZN_FING 29..98; /note="RING-type"; /evidence="ECO:0000255|PROSITE-ProRule:PRU00175"; ZN_FING 130..176; /note="B box-type 1"; /evidence="ECO:0000255|PROSITE-ProRule:PRU00024"; ZN_FING 186..227; /note="B box-type 2"; /evidence="ECO:0000255|PROSITE-ProRule:PRU00024"
Q9H8Y5	ANKZ1_HUMAN	tRNA endonuclease ANKZF1 (EC 3.1.-.-) (Ankyrin repeat and zinc finger domain-containing protein 1) (Zinc finger protein 744)	ZN_FING 72..96; /note="C2H2-type"
Q9H992	MARH7_HUMAN	E3 ubiquitin-protein ligase MARCHF7 (EC 2.3.2.27) (Axotrophin) (Membrane-associated RING finger protein 7) (Membrane-associated RING-CH protein VII) (MARCH-VII) (RING finger protein 177) (RING-type E3 ubiquitin transferase MARCHF7)	ZN_FING 544..614; /note="RING-CH-type"; /evidence="ECO:0000255|PROSITE-ProRule:PRU00623"
Q9H9D4	ZN408_HUMAN	Zinc finger protein 408 (PR domain zinc finger protein 17)	ZN_FING 353..375; /note="C2H2-type 1"; /evidence="ECO:0000255|PROSITE-ProRule:PRU00042"; ZN_FING 381..403; /note="C2H2-type 2"; /evidence="ECO:0000255|PROSITE-ProRule:PRU00042"; ZN_FING 409..431; /note="C2H2-type 3"; /evidence="ECO:0000255|PROSITE-ProRule:PRU00042"; ZN_FING 437..459; /note="C2H2-type 4"; /evidence="ECO:0000255|PROSITE-ProRule:PRU00042"; ZN_FING 468..490; /note="C2H2-type 5"; /evi…
Q9H9P5	UNKL_HUMAN	Putative E3 ubiquitin-protein ligase UNKL (EC 2.3.2.-) (RING finger protein unkempt-like) (Zinc finger CCCH domain-containing protein 5-like)	ZN_FING 75..104; /note="C3H1-type 1"; /evidence="ECO:0000255|PROSITE-ProRule:PRU00723"; ZN_FING 115..145; /note="C3H1-type 2"; /evidence="ECO:0000255|PROSITE-ProRule:PRU00723"; ZN_FING 243..277; /note="C3H1-type 3"; /evidence="ECO:0000255|PROSITE-ProRule:PRU00723"; ZN_FING 283..310; /note="C3H1-type 4"; /evidence="ECO:0000255|PROSITE-ProRule:PRU00723"; ZN_FING 639..674; /note="RING-type"; /eviden…
Q9H9V4	RN122_HUMAN	RING finger protein 122	ZN_FING 93..134; /note="RING-type; atypical"; /evidence="ECO:0000255|PROSITE-ProRule:PRU00175"
Q9H9Y6	RPA2_HUMAN	DNA-directed RNA polymerase I subunit RPA2 (RNA polymerase I subunit 2) (EC 2.7.7.6) (DNA-directed RNA polymerase I 135 kDa polypeptide) (RPA135)	ZN_FING 1070..1101; /note="C4-type"; /evidence="ECO:0000250|UniProtKB:P22138"
Q9H9Z2	LN28A_HUMAN	Protein lin-28 homolog A (Lin-28A) (Zinc finger CCHC domain-containing protein 1)	ZN_FING 137..154; /note="CCHC-type 1"; /evidence="ECO:0000255|PROSITE-ProRule:PRU00047"; ZN_FING 159..176; /note="CCHC-type 2"; /evidence="ECO:0000255|PROSITE-ProRule:PRU00047"
Q9HA38	ZMAT3_HUMAN	Zinc finger matrin-type protein 3 (Zinc finger protein WIG-1) (p53-activated gene 608 protein)	ZN_FING 70..100; /note="Matrin-type 1"; /evidence="ECO:0000255"; ZN_FING 147..177; /note="Matrin-type 2"; /evidence="ECO:0000255"; ZN_FING 246..276; /note="Matrin-type 3"; /evidence="ECO:0000255"
Q9HAJ7	SP30L_HUMAN	Histone deacetylase complex subunit SAP30L (HCV non-structural protein 4A-transactivated protein 2) (Sin3 corepressor complex subunit SAP30L) (Sin3-associated protein p30-like)	ZN_FING 29..77; /note="Atypical"; /evidence="ECO:0000305|PubMed:26609676"
Q9HAK2	COE2_HUMAN	Transcription factor COE2 (Early B-cell factor 2) (EBF-2)	ZN_FING 150..169; /note="C5-type"; /evidence="ECO:0000255"
Q9HAW0	BRF2_HUMAN	Transcription factor IIIB 50 kDa subunit (TFIIIB50) (hTFIIIB50) (B-related factor 2) (BRF-2) (hBRFU)	ZN_FING 2..36; /note="TFIIB-type"; /evidence="ECO:0000255|PROSITE-ProRule:PRU00469"
Q9HAZ2	PRD16_HUMAN	Histone-lysine N-methyltransferase PRDM16 (EC 2.1.1.367) (PR domain zinc finger protein 16) (PR domain-containing protein 16) (Transcription factor MEL1) (MDS1/EVI1-like gene 1)	ZN_FING 230..253; /note="C2H2-type 1; atypical"; /evidence="ECO:0000255|PROSITE-ProRule:PRU00042"; ZN_FING 281..303; /note="C2H2-type 2"; /evidence="ECO:0000255|PROSITE-ProRule:PRU00042"; ZN_FING 309..331; /note="C2H2-type 3"; /evidence="ECO:0000255|PROSITE-ProRule:PRU00042"; ZN_FING 337..360; /note="C2H2-type 4"; /evidence="ECO:0000255|PROSITE-ProRule:PRU00042"; ZN_FING 366..388; /note="C2H2-typ…
Q9HB58	SP110_HUMAN	Sp110 nuclear body protein (Interferon-induced protein 41/75) (Speckled 110 kDa) (Transcriptional coactivator Sp110)	ZN_FING 534..580; /note="PHD-type"; /evidence="ECO:0000255|PROSITE-ProRule:PRU00146"
Q9HBD1	RC3H2_HUMAN	Roquin-2 (EC 2.3.2.27) (Membrane-associated nucleic acid-binding protein) (RING finger and CCCH-type zinc finger domain-containing protein 2) (RING finger protein 164) (RING-type E3 ubiquitin transferase Roquin-2)	ZN_FING 14..54; /note="RING-type; degenerate"; /evidence="ECO:0000255|PROSITE-ProRule:PRU00175"; ZN_FING 410..438; /note="C3H1-type"; /evidence="ECO:0000255|PROSITE-ProRule:PRU00723"
Q9HBE1	PATZ1_HUMAN	POZ-, AT hook-, and zinc finger-containing protein 1 (BTB/POZ domain zinc finger transcription factor) (Protein kinase A RI subunit alpha-associated protein) (Zinc finger and BTB domain-containing protein 19) (Zinc finger protein 278) (Zinc finger sarcoma gene protein)	ZN_FING 292..314; /note="C2H2-type 1"; /evidence="ECO:0000255|PROSITE-ProRule:PRU00042"; ZN_FING 355..377; /note="C2H2-type 2"; /evidence="ECO:0000255|PROSITE-ProRule:PRU00042"; ZN_FING 383..405; /note="C2H2-type 3"; /evidence="ECO:0000255|PROSITE-ProRule:PRU00042"; ZN_FING 413..436; /note="C2H2-type 4"; /evidence="ECO:0000255|PROSITE-ProRule:PRU00042"; ZN_FING 442..464; /note="C2H2-type 5"; /evi…
Q9HBF4	ZFYV1_HUMAN	Zinc finger FYVE domain-containing protein 1 (Double FYVE-containing protein 1) (SR3) (Tandem FYVE fingers-1)	ZN_FING 598..659; /note="FYVE-type 1"; /evidence="ECO:0000255|PROSITE-ProRule:PRU00091"; ZN_FING 715..775; /note="FYVE-type 2"; /evidence="ECO:0000255|PROSITE-ProRule:PRU00091"
Q9HBL0	TENS1_HUMAN	Tensin-1 (EC 3.1.3.-)	ZN_FING 20..67; /note="Phorbol-ester/DAG-type"; /evidence="ECO:0000255|PROSITE-ProRule:PRU00226"
Q9HBT8	Z286A_HUMAN	Zinc finger protein 286A	ZN_FING 243..265; /note="C2H2-type 1"; /evidence="ECO:0000255|PROSITE-ProRule:PRU00042"; ZN_FING 271..293; /note="C2H2-type 2"; /evidence="ECO:0000255|PROSITE-ProRule:PRU00042"; ZN_FING 298..320; /note="C2H2-type 3"; /evidence="ECO:0000255|PROSITE-ProRule:PRU00042"; ZN_FING 326..348; /note="C2H2-type 4"; /evidence="ECO:0000255|PROSITE-ProRule:PRU00042"; ZN_FING 354..376; /note="C2H2-type 5"; /evi…
Q9HC78	ZBT20_HUMAN	Zinc finger and BTB domain-containing protein 20 (Dendritic-derived BTB/POZ zinc finger protein) (Zinc finger protein 288)	ZN_FING 578..600; /note="C2H2-type 1"; /evidence="ECO:0000255|PROSITE-ProRule:PRU00042"; ZN_FING 606..628; /note="C2H2-type 2"; /evidence="ECO:0000255|PROSITE-ProRule:PRU00042"; ZN_FING 634..656; /note="C2H2-type 3"; /evidence="ECO:0000255|PROSITE-ProRule:PRU00042"; ZN_FING 662..684; /note="C2H2-type 4"; /evidence="ECO:0000255|PROSITE-ProRule:PRU00042"; ZN_FING 715..737; /note="C2H2-type 5"; /evi…
Q9HCC9	LST2_HUMAN	Lateral signaling target protein 2 homolog (hLst2) (Zinc finger FYVE domain-containing protein 28)	ZN_FING 817..879; /note="FYVE-type"; /evidence="ECO:0000255|PROSITE-ProRule:PRU00091"
Q9HCI7	MSL2_HUMAN	E3 ubiquitin-protein ligase MSL2 (EC 2.3.2.-) (E3 ubiquitin-protein transferase MSL2) (Male-specific lethal 2-like 1) (MSL2-like 1) (Male-specific lethal-2 homolog) (MSL-2) (Male-specific lethal-2 homolog 1) (RING finger protein 184)	ZN_FING 44..85; /note="RING-type"; /evidence="ECO:0000255|PROSITE-ProRule:PRU00175"
Q9HCK0	ZBT26_HUMAN	Zinc finger and BTB domain-containing protein 26 (Zinc finger protein 481) (Zinc finger protein Bioref)	ZN_FING 273..295; /note="C2H2-type 1"; /evidence="ECO:0000255|PROSITE-ProRule:PRU00042"; ZN_FING 298..320; /note="C2H2-type 2"; /evidence="ECO:0000255|PROSITE-ProRule:PRU00042"; ZN_FING 326..348; /note="C2H2-type 3"; /evidence="ECO:0000255|PROSITE-ProRule:PRU00042"; ZN_FING 354..377; /note="C2H2-type 4"; /evidence="ECO:0000255|PROSITE-ProRule:PRU00042"
Q9HCM9	TRI39_HUMAN	E3 ubiquitin-protein ligase TRIM39 (EC 2.3.2.27) (RING finger protein 23) (RING-type E3 ubiquitin transferase TRIM39) (Testis-abundant finger protein) (Tripartite motif-containing protein 39)	ZN_FING 29..70; /note="RING-type"; /evidence="ECO:0000255|PROSITE-ProRule:PRU00175"; ZN_FING 102..143; /note="B box-type"; /evidence="ECO:0000255|PROSITE-ProRule:PRU00024"
Q9HCX3	ZN304_HUMAN	Zinc finger protein 304 (KRAB-containing zinc finger protein)	ZN_FING 89..111; /note="C2H2-type 1"; /evidence="ECO:0000255|PROSITE-ProRule:PRU00042"; ZN_FING 115..139; /note="C2H2-type 2"; /evidence="ECO:0000255|PROSITE-ProRule:PRU00042"; ZN_FING 251..273; /note="C2H2-type 3"; /evidence="ECO:0000255|PROSITE-ProRule:PRU00042"; ZN_FING 279..301; /note="C2H2-type 4"; /evidence="ECO:0000255|PROSITE-ProRule:PRU00042"; ZN_FING 307..329; /note="C2H2-type 5"; /evid…
Q9NP61	ARFG3_HUMAN	ADP-ribosylation factor GTPase-activating protein 3 (ARF GAP 3)	ZN_FING 25..48; /note="C4-type"; /evidence="ECO:0000255|PROSITE-ProRule:PRU00288"
Q9NP64	ZCC17_HUMAN	Zinc finger CCHC domain-containing protein 17 (Nucleolar protein of 40 kDa) (pNO40) (Pnn-interacting nucleolar protein) (Putative S1 RNA-binding domain protein) (PS1D protein)	ZN_FING 131..148; /note="CCHC-type"; /evidence="ECO:0000255|PROSITE-ProRule:PRU00047"
Q9NPC3	CIP1_HUMAN	E3 ubiquitin-protein ligase CCNB1IP1 (EC 2.3.2.27) (Cyclin-B1-interacting protein 1) (Human enhancer of invasion 10) (RING-type E3 ubiquitin transferase CCNB1IP1)	ZN_FING 4..51; /note="RING-type; atypical"
Q9NPC7	MYNN_HUMAN	Myoneurin (Zinc finger and BTB domain-containing protein 31)	ZN_FING 302..324; /note="C2H2-type 1"; /evidence="ECO:0000255|PROSITE-ProRule:PRU00042"; ZN_FING 330..352; /note="C2H2-type 2"; /evidence="ECO:0000255|PROSITE-ProRule:PRU00042"; ZN_FING 358..381; /note="C2H2-type 3"; /evidence="ECO:0000255|PROSITE-ProRule:PRU00042"; ZN_FING 387..409; /note="C2H2-type 4"; /evidence="ECO:0000255|PROSITE-ProRule:PRU00042"; ZN_FING 415..437; /note="C2H2-type 5"; /evi…
Q9NPF8	ADAP2_HUMAN	Arf-GAP with dual PH domain-containing protein 2 (Centaurin-alpha-2) (Cnt-a2)	ZN_FING 25..48; /note="C4-type"; /evidence="ECO:0000255|PROSITE-ProRule:PRU00288"
Q9NQ86	TRI36_HUMAN	E3 ubiquitin-protein ligase TRIM36 (EC 2.3.2.27) (RING finger protein 98) (RING-type E3 ubiquitin transferase TRIM36) (Tripartite motif-containing protein 36) (Zinc-binding protein Rbcc728)	ZN_FING 33..84; /note="RING-type; degenerate"; /evidence="ECO:0000255|PROSITE-ProRule:PRU00175"; ZN_FING 154..192; /note="B box-type 1"; /evidence="ECO:0000255|PROSITE-ProRule:PRU00024"; ZN_FING 207..249; /note="B box-type 2"; /evidence="ECO:0000255|PROSITE-ProRule:PRU00024"
Q9NQC1	JADE2_HUMAN	E3 ubiquitin-protein ligase Jade-2 (EC 2.3.2.27) (Jade family PHD finger protein 2) (PHD finger protein 15)	ZN_FING 199..249; /note="PHD-type 1"; /evidence="ECO:0000255|PROSITE-ProRule:PRU00146"; ZN_FING 251..285; /note="C2HC pre-PHD-type"; /evidence="ECO:0000255|PROSITE-ProRule:PRU01146"; ZN_FING 309..365; /note="PHD-type 2"; /evidence="ECO:0000255|PROSITE-ProRule:PRU01146"
Q9NQV6	PRD10_HUMAN	PR domain zinc finger protein 10 (EC 2.1.1.-) (PR domain-containing protein 10) (Tristanin)	ZN_FING 355..377; /note="C2H2-type 1"; /evidence="ECO:0000255|PROSITE-ProRule:PRU00042"; ZN_FING 530..552; /note="C2H2-type 2"; /evidence="ECO:0000255|PROSITE-ProRule:PRU00042"; ZN_FING 560..582; /note="C2H2-type 3"; /evidence="ECO:0000255|PROSITE-ProRule:PRU00042"; ZN_FING 588..610; /note="C2H2-type 4"; /evidence="ECO:0000255|PROSITE-ProRule:PRU00042"; ZN_FING 616..639; /note="C2H2-type 5"; /evi…
Q9NQV7	PRDM9_HUMAN	Histone-lysine N-methyltransferase PRDM9 (PR domain zinc finger protein 9) (PR domain-containing protein 9) (Protein-lysine N-methyltransferase PRDM9) (EC 2.1.1.-) ([histone H3]-lysine36 N-trimethyltransferase PRDM9) (EC 2.1.1.359) ([histone H3]-lysine4 N-trimethyltransferase PRDM9) (EC 2.1.1.354) ([histone H3]-lysine9 N-trimethyltransferase PRDM9) (EC 2.1.1.355) ([histone H4]-N-methyl-L-lysine20…	ZN_FING 388..411; /note="C2H2-type 1"; /evidence="ECO:0000255|PROSITE-ProRule:PRU00042"; ZN_FING 524..546; /note="C2H2-type 2; degenerate"; /evidence="ECO:0000255|PROSITE-ProRule:PRU00042"; ZN_FING 552..574; /note="C2H2-type 3"; /evidence="ECO:0000255|PROSITE-ProRule:PRU00042"; ZN_FING 580..602; /note="C2H2-type 4"; /evidence="ECO:0000255|PROSITE-ProRule:PRU00042"; ZN_FING 608..630; /note="C2H2-t…
Q9NQV8	PRDM8_HUMAN	PR domain zinc finger protein 8 (EC 2.1.1.-) (PR domain-containing protein 8)	ZN_FING 155..183; /note="C2H2-type 1"; /evidence="ECO:0000255|PROSITE-ProRule:PRU00042"; ZN_FING 625..648; /note="C2H2-type 2"; /evidence="ECO:0000255|PROSITE-ProRule:PRU00042"; ZN_FING 666..688; /note="C2H2-type 3"; /evidence="ECO:0000255|PROSITE-ProRule:PRU00042"
Q9NQX0	PRDM6_HUMAN	Putative histone-lysine N-methyltransferase PRDM6 (EC 2.1.1.361) (PR domain zinc finger protein 6) (PR domain-containing protein 6)	ZN_FING 473..495; /note="C2H2-type 1; degenerate"; /evidence="ECO:0000255|PROSITE-ProRule:PRU00042"; ZN_FING 501..523; /note="C2H2-type 2"; /evidence="ECO:0000255|PROSITE-ProRule:PRU00042"; ZN_FING 529..551; /note="C2H2-type 3"; /evidence="ECO:0000255|PROSITE-ProRule:PRU00042"; ZN_FING 557..579; /note="C2H2-type 4; degenerate"; /evidence="ECO:0000255|PROSITE-ProRule:PRU00042"
Q9NQX1	PRDM5_HUMAN	PR domain zinc finger protein 5 (EC 2.1.1.-) (PR domain-containing protein 5)	ZN_FING 167..190; /note="C2H2-type 1"; /evidence="ECO:0000255|PROSITE-ProRule:PRU00042"; ZN_FING 199..221; /note="C2H2-type 2; atypical"; /evidence="ECO:0000255|PROSITE-ProRule:PRU00042"; ZN_FING 234..256; /note="C2H2-type 3; atypical"; /evidence="ECO:0000255|PROSITE-ProRule:PRU00042"; ZN_FING 262..287; /note="C2H2-type 4"; /evidence="ECO:0000255|PROSITE-ProRule:PRU00042"; ZN_FING 295..317; /note…
Q9NQZ6	ZC4H2_HUMAN	Zinc finger C4H2 domain-containing protein (Hepatocellular carcinoma-associated antigen 127)	ZN_FING 189..206; /note="C4H2-type"; /evidence="ECO:0000255|PROSITE-ProRule:PRU01244"
Q9NQZ8	ZNF71_HUMAN	Endothelial zinc finger protein induced by tumor necrosis factor alpha (Zinc finger protein 71)	ZN_FING 130..152; /note="C2H2-type 1"; /evidence="ECO:0000255|PROSITE-ProRule:PRU00042"; ZN_FING 158..180; /note="C2H2-type 2"; /evidence="ECO:0000255|PROSITE-ProRule:PRU00042"; ZN_FING 186..208; /note="C2H2-type 3"; /evidence="ECO:0000255|PROSITE-ProRule:PRU00042"; ZN_FING 214..236; /note="C2H2-type 4"; /evidence="ECO:0000255|PROSITE-ProRule:PRU00042"; ZN_FING 242..264; /note="C2H2-type 5"; /evi…
Q9NR11	ZN302_HUMAN	Zinc finger protein 302 (Zinc finger protein 135-like) (Zinc finger protein 140-like) (Zinc finger protein 327)	ZN_FING 280..302; /note="C2H2-type 1"; /evidence="ECO:0000255|PROSITE-ProRule:PRU00042"; ZN_FING 308..330; /note="C2H2-type 2"; /evidence="ECO:0000255|PROSITE-ProRule:PRU00042"; ZN_FING 336..358; /note="C2H2-type 3"; /evidence="ECO:0000255|PROSITE-ProRule:PRU00042"; ZN_FING 364..386; /note="C2H2-type 4"; /evidence="ECO:0000255|PROSITE-ProRule:PRU00042"; ZN_FING 392..414; /note="C2H2-type 5"; /evi…
Q9NR48	ASH1L_HUMAN	Histone-lysine N-methyltransferase ASH1L (EC 2.1.1.359) (EC 2.1.1.367) (ASH1-like protein) (huASH1) (Absent small and homeotic disks protein 1 homolog) (Lysine N-methyltransferase 2H)	ZN_FING 2585..2631; /note="PHD-type"
Q9NR56	MBNL1_HUMAN	Muscleblind-like protein 1 (Triplet-expansion RNA-binding protein)	ZN_FING 13..41; /note="C3H1-type 1"; /evidence="ECO:0000255|PROSITE-ProRule:PRU00723"; ZN_FING 47..73; /note="C3H1-type 2"; /evidence="ECO:0000255|PROSITE-ProRule:PRU00723"; ZN_FING 179..207; /note="C3H1-type 3"; /evidence="ECO:0000255|PROSITE-ProRule:PRU00723"; ZN_FING 215..241; /note="C3H1-type 4"; /evidence="ECO:0000255|PROSITE-ProRule:PRU00723"
Q9NR83	S2A4R_HUMAN	SLC2A4 regulator (GLUT4 enhancer factor) (GEF) (Huntington disease gene regulatory region-binding protein 1) (HDBP-1)	ZN_FING 200..225; /note="C2H2-type"; /evidence="ECO:0000255|PROSITE-ProRule:PRU00042"
Q9NRE2	TSH2_HUMAN	Teashirt homolog 2 (Ovarian cancer-related protein 10-2) (OVC10-2) (Zinc finger protein 218)	ZN_FING 215..239; /note="C2H2-type 1"; /evidence="ECO:0000255|PROSITE-ProRule:PRU00042"; ZN_FING 275..299; /note="C2H2-type 2"; /evidence="ECO:0000255|PROSITE-ProRule:PRU00042"; ZN_FING 380..404; /note="C2H2-type 3; atypical"; /evidence="ECO:0000255|PROSITE-ProRule:PRU00042"; ZN_FING 926..948; /note="C2H2-type 4"; /evidence="ECO:0000255|PROSITE-ProRule:PRU00042"; ZN_FING 994..1017; /note="C2H2-ty…
Q9NRG4	SMYD2_HUMAN	N-lysine methyltransferase SMYD2 (EC 2.1.1.-) (HSKM-B) (Histone methyltransferase SMYD2) (EC 2.1.1.354) (Lysine N-methyltransferase 3C) (SET and MYND domain-containing protein 2)	ZN_FING 52..90; /note="MYND-type"; /evidence="ECO:0000255|PROSITE-ProRule:PRU00134"
Q9NRL2	BAZ1A_HUMAN	Bromodomain adjacent to zinc finger domain protein 1A (ATP-dependent chromatin-remodeling protein) (ATP-utilizing chromatin assembly and remodeling factor 1) (hACF1) (CHRAC subunit ACF1) (Williams syndrome transcription factor-related chromatin-remodeling factor 180) (WCRF180) (hWALp1)	ZN_FING 1148..1198; /note="PHD-type"; /evidence="ECO:0000255|PROSITE-ProRule:PRU00146"
Q9NS23	RASF1_HUMAN	Ras association domain-containing protein 1	ZN_FING 51..105; /note="Phorbol-ester/DAG-type"; /evidence="ECO:0000255|PROSITE-ProRule:PRU00226"
Q9NS56	TOPRS_HUMAN	E3 ubiquitin-protein ligase Topors (EC 2.3.2.27) (RING-type E3 ubiquitin transferase Topors) (SUMO1-protein E3 ligase Topors) (Topoisomerase I-binding RING finger protein) (Topoisomerase I-binding arginine/serine-rich protein) (Tumor suppressor p53-binding protein 3) (p53-binding protein 3) (p53BP3)	ZN_FING 103..142; /note="RING-type"; /evidence="ECO:0000255|PROSITE-ProRule:PRU00175"
Q9NS91	RAD18_HUMAN	E3 ubiquitin-protein ligase RAD18 (EC 2.3.2.27) (Postreplication repair protein RAD18) (hHR18) (hRAD18) (RING finger protein 73) (RING-type E3 ubiquitin transferase RAD18)	ZN_FING 25..64; /note="RING-type"; /evidence="ECO:0000255|PROSITE-ProRule:PRU00175"; ZN_FING 201..228; /note="UBZ4-type"; /evidence="ECO:0000255|PROSITE-ProRule:PRU01256"
Q9NSC2	SALL1_HUMAN	Sal-like protein 1 (Spalt-like transcription factor 1) (Zinc finger protein 794) (Zinc finger protein SALL1) (Zinc finger protein Spalt-1) (HSal1) (Sal-1)	ZN_FING 43..65; /note="C2H2-type 1; atypical"; /evidence="ECO:0000303|PubMed:16545361"; ZN_FING 449..471; /note="C2H2-type 2"; /evidence="ECO:0000255|PROSITE-ProRule:PRU00042"; ZN_FING 477..499; /note="C2H2-type 3"; /evidence="ECO:0000255|PROSITE-ProRule:PRU00042"; ZN_FING 706..728; /note="C2H2-type 4"; /evidence="ECO:0000255|PROSITE-ProRule:PRU00042"; ZN_FING 734..756; /note="C2H2-type 5"; /evid…
Q9NSD4	ZN275_HUMAN	Zinc finger protein 275	ZN_FING 101..123; /note="C2H2-type 1"; /evidence="ECO:0000255|PROSITE-ProRule:PRU00042"; ZN_FING 129..151; /note="C2H2-type 2"; /evidence="ECO:0000255|PROSITE-ProRule:PRU00042"; ZN_FING 181..203; /note="C2H2-type 3"; /evidence="ECO:0000255|PROSITE-ProRule:PRU00042"; ZN_FING 209..231; /note="C2H2-type 4"; /evidence="ECO:0000255|PROSITE-ProRule:PRU00042"; ZN_FING 237..259; /note="C2H2-type 5"; /evi…
Q9NTW7	ZF64B_HUMAN	Zinc finger protein 64 (Zfp-64) (Zinc finger protein 338)	ZN_FING 175..197; /note="C2H2-type 1"; /evidence="ECO:0000255|PROSITE-ProRule:PRU00042"; ZN_FING 203..225; /note="C2H2-type 2"; /evidence="ECO:0000255|PROSITE-ProRule:PRU00042"; ZN_FING 231..253; /note="C2H2-type 3"; /evidence="ECO:0000255|PROSITE-ProRule:PRU00042"; ZN_FING 299..324; /note="C2H2-type 4; atypical"; /evidence="ECO:0000255|PROSITE-ProRule:PRU00042"; ZN_FING 330..352; /note="C2H2-typ…
Q9NTX7	RN146_HUMAN	E3 ubiquitin-protein ligase RNF146 (EC 2.3.2.27) (Dactylidin) (Iduna) (RING finger protein 146) (RING-type E3 ubiquitin transferase RNF146)	ZN_FING 37..75; /note="RING-type"; /evidence="ECO:0000255|PROSITE-ProRule:PRU00175"
Q9NU63	ZFP57_HUMAN	Zinc finger protein 57 homolog (Zfp-57) (Zinc finger protein 698)	ZN_FING 91..113; /note="C2H2-type 1"; /evidence="ECO:0000255|PROSITE-ProRule:PRU00042"; ZN_FING 119..141; /note="C2H2-type 2"; /evidence="ECO:0000255|PROSITE-ProRule:PRU00042"; ZN_FING 147..169; /note="C2H2-type 3"; /evidence="ECO:0000255|PROSITE-ProRule:PRU00042"; ZN_FING 175..197; /note="C2H2-type 4"; /evidence="ECO:0000255|PROSITE-ProRule:PRU00042"; ZN_FING 300..322; /note="C2H2-type 5"; /evid…
Q9NUD5	ZCHC3_HUMAN	Zinc finger CCHC domain-containing protein 3	ZN_FING 335..350; /note="CCHC-type 1"; /evidence="ECO:0000255|PROSITE-ProRule:PRU00047"; ZN_FING 352..368; /note="CCHC-type 2"; /evidence="ECO:0000255|PROSITE-ProRule:PRU00047"; ZN_FING 372..387; /note="CCHC-type 3"; /evidence="ECO:0000255|PROSITE-ProRule:PRU00047"
Q9NUK0	MBNL3_HUMAN	Muscleblind-like protein 3 (Cys3His CCG1-required protein) (Muscleblind-like X-linked protein) (Protein HCHCR)	ZN_FING 14..42; /note="C3H1-type 1"; /evidence="ECO:0000255|PROSITE-ProRule:PRU00723"; ZN_FING 48..74; /note="C3H1-type 2"; /evidence="ECO:0000255|PROSITE-ProRule:PRU00723"; ZN_FING 174..202; /note="C3H1-type 3"; /evidence="ECO:0000255|PROSITE-ProRule:PRU00723"; ZN_FING 210..236; /note="C3H1-type 4"; /evidence="ECO:0000255|PROSITE-ProRule:PRU00723"
Q9NV58	RN19A_HUMAN	E3 ubiquitin-protein ligase RNF19A (EC 2.3.2.31) (Double ring-finger protein) (Dorfin) (RING finger protein 19A) (p38)	ZN_FING 132..179; /note="RING-type 1"; /evidence="ECO:0000255|PROSITE-ProRule:PRU01221"; ZN_FING 199..264; /note="IBR-type"; /evidence="ECO:0000255|PROSITE-ProRule:PRU01221"; ZN_FING 301..332; /note="RING-type 2; atypical"; /evidence="ECO:0000255|PROSITE-ProRule:PRU01221"
Q9NVV9	THAP1_HUMAN	THAP domain-containing protein 1	ZN_FING 1..81; /note="THAP-type"; /evidence="ECO:0000255|PROSITE-ProRule:PRU00309"
Q9NVW2	RNF12_HUMAN	E3 ubiquitin-protein ligase RLIM (EC 2.3.2.27) (LIM domain-interacting RING finger protein) (RING finger LIM domain-binding protein) (R-LIM) (RING finger protein 12) (RING-type E3 ubiquitin transferase RLIM) (Renal carcinoma antigen NY-REN-43)	ZN_FING 570..611; /note="RING-type"; /evidence="ECO:0000255|PROSITE-ProRule:PRU00175"
Q9NW08	RPC2_HUMAN	DNA-directed RNA polymerase III subunit RPC2 (RNA polymerase III subunit C2) (EC 2.7.7.6) (C128) (DNA-directed RNA polymerase III 127.6 kDa polypeptide) (DNA-directed RNA polymerase III subunit B)	ZN_FING 1080..1095; /note="C4-type"
Q9NW38	FANCL_HUMAN	E3 ubiquitin-protein ligase FANCL (EC 2.3.2.27) (Fanconi anemia group L protein) (Fanconi anemia-associated polypeptide of 43 kDa) (FAAP43) (RING-type E3 ubiquitin transferase FANCL)	ZN_FING 307..363; /note="RING-type; degenerate"; /evidence="ECO:0000255|PROSITE-ProRule:PRU00175"
Q9NW64	RBM22_HUMAN	Pre-mRNA-splicing factor RBM22 (RNA-binding motif protein 22) (Zinc finger CCCH domain-containing protein 16)	ZN_FING 159..186; /note="C3H1-type"; /evidence="ECO:0000255|PROSITE-ProRule:PRU00723"
Q9NWF9	RN216_HUMAN	E3 ubiquitin-protein ligase RNF216 (EC 2.3.2.27) (RING finger protein 216) (RING-type E3 ubiquitin transferase RNF216) (Triad domain-containing protein 3) (Ubiquitin-conjugating enzyme 7-interacting protein 1) (Zinc finger protein inhibiting NF-kappa-B)	ZN_FING 515..564; /note="RING-type 1"; /evidence="ECO:0000255|PROSITE-ProRule:PRU01221"; ZN_FING 583..648; /note="IBR-type"; /evidence="ECO:0000255|PROSITE-ProRule:PRU01221"; ZN_FING 675..703; /note="RING-type 2; atypical"; /evidence="ECO:0000255|PROSITE-ProRule:PRU01221"
Q9NWK9	BCD1_HUMAN	Box C/D snoRNA protein 1 (Serologically defined breast cancer antigen NY-BR-75) (Zinc finger HIT domain-containing protein 6)	ZN_FING 220..254; /note="HIT-type"; /evidence="ECO:0000255|PROSITE-ProRule:PRU00453"
Q9NWS9	ZN446_HUMAN	Zinc finger protein 446 (Zinc finger protein with KRAB and SCAN domains 20)	ZN_FING 332..359; /note="C2H2-type 1"; /evidence="ECO:0000255|PROSITE-ProRule:PRU00042"; ZN_FING 395..422; /note="C2H2-type 2"; /evidence="ECO:0000255|PROSITE-ProRule:PRU00042"; ZN_FING 423..450; /note="C2H2-type 3"; /evidence="ECO:0000255|PROSITE-ProRule:PRU00042"
Q9NX47	MARH5_HUMAN	E3 ubiquitin-protein ligase MARCHF5 (EC 2.3.2.27) (Membrane-associated RING finger protein 5) (Membrane-associated RING-CH protein V) (MARCH-V) (Mitochondrial ubiquitin ligase) (MITOL) (RING finger protein 153) (RING-type E3 ubiquitin transferase MARCHF5)	ZN_FING 6..75; /note="RING-CH-type"; /evidence="ECO:0000255|PROSITE-ProRule:PRU00623"
Q9NX58	LYAR_HUMAN	Cell growth-regulating nucleolar protein	ZN_FING 1..26; /note="C2HC LYAR-type 1"; /evidence="ECO:0000255|PROSITE-ProRule:PRU01145"; ZN_FING 28..52; /note="C2HC LYAR-type 2"; /evidence="ECO:0000255|PROSITE-ProRule:PRU01145"
Q9NX65	ZSC32_HUMAN	Zinc finger and SCAN domain-containing protein 32 (Human cervical cancer suppressor gene 5 protein) (HCCS-5) (Zinc finger protein 434)	ZN_FING 521..543; /note="C2H2-type 1"; /evidence="ECO:0000255|PROSITE-ProRule:PRU00042"; ZN_FING 549..571; /note="C2H2-type 2"; /evidence="ECO:0000255|PROSITE-ProRule:PRU00042"; ZN_FING 577..599; /note="C2H2-type 3"; /evidence="ECO:0000255|PROSITE-ProRule:PRU00042"; ZN_FING 605..627; /note="C2H2-type 4"; /evidence="ECO:0000255|PROSITE-ProRule:PRU00042"; ZN_FING 633..655; /note="C2H2-type 5"; /evi…
Q9NXC5	MIOS_HUMAN	GATOR2 complex protein MIOS (Missing oocyte meiosis regulator homolog)	ZN_FING 735..781; /note="C4-type"; /evidence="ECO:0000305|PubMed:35831510"; ZN_FING 782..863; /note="RING-type; atypical"; /evidence="ECO:0000305|PubMed:35831510"
Q9NXH9	TRM1_HUMAN	tRNA (guanine(26)-N(2))-dimethyltransferase (EC 2.1.1.216) (tRNA 2,2-dimethylguanosine-26 methyltransferase) (tRNA(guanine-26,N(2)-N(2)) methyltransferase) (tRNA(m(2,2)G26)dimethyltransferase)	ZN_FING 600..627; /note="C3H1-type"; /evidence="ECO:0000255|PROSITE-ProRule:PRU00723"
Q9NXI6	RN186_HUMAN	E3 ubiquitin-protein ligase RNF186 (EC 2.3.2.27) (RING finger protein 186)	ZN_FING 40..86; /note="RING-type"; /evidence="ECO:0000255|PROSITE-ProRule:PRU00175"
Q9NXR8	ING3_HUMAN	Inhibitor of growth protein 3 (p47ING3)	ZN_FING 360..409; /note="PHD-type"; /evidence="ECO:0000255|PROSITE-ProRule:PRU00146"
Q9NYA4	MTMR4_HUMAN	Myotubularin-related protein 4 (EC 3.1.3.48) (FYVE domain-containing dual specificity protein phosphatase 2) (FYVE-DSP2) (Zinc finger FYVE domain-containing protein 11)	ZN_FING 1114..1174; /note="FYVE-type"; /evidence="ECO:0000255|PROSITE-ProRule:PRU00091"
Q9NYG5	APC11_HUMAN	Anaphase-promoting complex subunit 11 (APC11) (Cyclosome subunit 11) (Hepatocellular carcinoma-associated RING finger protein)	ZN_FING 34..77; /note="RING-type"; /evidence="ECO:0000255|PROSITE-ProRule:PRU00175"
Q9NYJ8	TAB2_HUMAN	TGF-beta-activated kinase 1 and MAP3K7-binding protein 2 (Mitogen-activated protein kinase kinase kinase 7-interacting protein 2) (TAK1-binding protein 2) (TAB-2) (TGF-beta-activated kinase 1-binding protein 2)	ZN_FING 663..693; /note="RanBP2-type"; /evidence="ECO:0000255|PROSITE-ProRule:PRU00322"
Q9NYW8	RBAK_HUMAN	RB-associated KRAB zinc finger protein (RB-associated KRAB repressor) (hRBaK) (Zinc finger protein 769)	ZN_FING 261..283; /note="C2H2-type 1"; /evidence="ECO:0000255|PROSITE-ProRule:PRU00042"; ZN_FING 289..311; /note="C2H2-type 2"; /evidence="ECO:0000255|PROSITE-ProRule:PRU00042"; ZN_FING 317..339; /note="C2H2-type 3"; /evidence="ECO:0000255|PROSITE-ProRule:PRU00042"; ZN_FING 345..367; /note="C2H2-type 4"; /evidence="ECO:0000255|PROSITE-ProRule:PRU00042"; ZN_FING 373..395; /note="C2H2-type 5"; /evi…
Q9NZL3	ZN224_HUMAN	Zinc finger protein 224 (Bone marrow zinc finger 2) (BMZF-2) (Zinc finger protein 233) (Zinc finger protein 255) (Zinc finger protein 27) (Zinc finger protein KOX22)	ZN_FING 176..198; /note="C2H2-type 1"; /evidence="ECO:0000255|PROSITE-ProRule:PRU00042"; ZN_FING 204..226; /note="C2H2-type 2"; /evidence="ECO:0000255|PROSITE-ProRule:PRU00042"; ZN_FING 232..254; /note="C2H2-type 3"; /evidence="ECO:0000255|PROSITE-ProRule:PRU00042"; ZN_FING 260..282; /note="C2H2-type 4"; /evidence="ECO:0000255|PROSITE-ProRule:PRU00042"; ZN_FING 288..310; /note="C2H2-type 5"; /evi…
Q9NZS9	BFAR_HUMAN	Bifunctional apoptosis regulator (RING finger protein 47)	ZN_FING 34..74; /note="RING-type"; /evidence="ECO:0000255|PROSITE-ProRule:PRU00175"
Q9NZV7	ZIM2_HUMAN	Zinc finger imprinted 2 (Zinc finger protein 656)	ZN_FING 328..350; /note="C2H2-type 1"; /evidence="ECO:0000255|PROSITE-ProRule:PRU00042"; ZN_FING 356..378; /note="C2H2-type 2"; /evidence="ECO:0000255|PROSITE-ProRule:PRU00042"; ZN_FING 412..434; /note="C2H2-type 3"; /evidence="ECO:0000255|PROSITE-ProRule:PRU00042"; ZN_FING 466..488; /note="C2H2-type 4"; /evidence="ECO:0000255|PROSITE-ProRule:PRU00042"; ZN_FING 494..516; /note="C2H2-type 5"; /evi…
Q9P0J7	KCMF1_HUMAN	E3 ubiquitin-protein ligase KCMF1 (EC 2.3.2.27) (FGF-induced in gastric cancer) (Potassium channel modulatory factor) (PCMF) (RING-type E3 ubiquitin transferase KCMF1) (ZZ-type zinc finger-containing protein 1)	ZN_FING 4..60; /note="ZZ-type"; /evidence="ECO:0000255|PROSITE-ProRule:PRU00228"; ZN_FING 78..101; /note="C2H2-type"; /evidence="ECO:0000255|PROSITE-ProRule:PRU00042"
Q9P0L1	ZKSC7_HUMAN	Zinc finger protein with KRAB and SCAN domains 7 (Zinc finger protein 167) (Zinc finger protein 448) (Zinc finger protein 64)	ZN_FING 383..405; /note="C2H2-type 1"; /evidence="ECO:0000255|PROSITE-ProRule:PRU00042"; ZN_FING 411..433; /note="C2H2-type 2"; /evidence="ECO:0000255|PROSITE-ProRule:PRU00042"; ZN_FING 439..461; /note="C2H2-type 3"; /evidence="ECO:0000255|PROSITE-ProRule:PRU00042"; ZN_FING 467..489; /note="C2H2-type 4"; /evidence="ECO:0000255|PROSITE-ProRule:PRU00042"; ZN_FING 495..517; /note="C2H2-type 5"; /evi…
Q9P0N8	MARH2_HUMAN	E3 ubiquitin-protein ligase MARCHF2 (EC 2.3.2.27) (Membrane-associated RING finger protein 2) (Membrane-associated RING-CH protein II) (MARCH-II) (RING finger protein 172) (RING-type E3 ubiquitin transferase MARCHF2)	ZN_FING 56..116; /note="RING-CH-type"; /evidence="ECO:0000255|PROSITE-ProRule:PRU00623"
Q9P0P0	RN181_HUMAN	E3 ubiquitin-protein ligase RNF181 (EC 2.3.2.27) (RING finger protein 181)	ZN_FING 76..117; /note="RING-type; atypical"; /evidence="ECO:0000255|PROSITE-ProRule:PRU00175"
Q9P0T4	ZN581_HUMAN	Zinc finger protein 581	ZN_FING 87..109; /note="C2H2-type 1"; /evidence="ECO:0000255|PROSITE-ProRule:PRU00042"; ZN_FING 115..137; /note="C2H2-type 2"; /evidence="ECO:0000255|PROSITE-ProRule:PRU00042"; ZN_FING 145..167; /note="C2H2-type 3"; /evidence="ECO:0000255|PROSITE-ProRule:PRU00042"; ZN_FING 173..196; /note="C2H2-type 4"; /evidence="ECO:0000255|PROSITE-ProRule:PRU00042"
Q9P0U4	CXXC1_HUMAN	CXXC-type zinc finger protein 1 (CpG-binding protein) (PHD finger and CXXC domain-containing protein 1)	ZN_FING 28..76; /note="PHD-type"; /evidence="ECO:0000255|PROSITE-ProRule:PRU00146"; ZN_FING 160..209; /note="CXXC-type"; /evidence="ECO:0000255|PROSITE-ProRule:PRU00509"
Q9P107	GMIP_HUMAN	GEM-interacting protein (GMIP)	ZN_FING 493..537; /note="Phorbol-ester/DAG-type"; /evidence="ECO:0000255|PROSITE-ProRule:PRU00226"
Q9P1Z0	ZBTB4_HUMAN	Zinc finger and BTB domain-containing protein 4 (KAISO-like zinc finger protein 1) (KAISO-L1)	ZN_FING 234..256; /note="C2H2-type 1; atypical"; /evidence="ECO:0000255|PROSITE-ProRule:PRU00042"; ZN_FING 309..331; /note="C2H2-type 2"; /evidence="ECO:0000255|PROSITE-ProRule:PRU00042"; ZN_FING 337..359; /note="C2H2-type 3"; /evidence="ECO:0000255|PROSITE-ProRule:PRU00042"; ZN_FING 365..388; /note="C2H2-type 4"; /evidence="ECO:0000255|PROSITE-ProRule:PRU00042"; ZN_FING 726..748; /note="C2H2-typ…
Q9P1Z2	CACO1_HUMAN	Calcium-binding and coiled-coil domain-containing protein 1 (Calphoglin) (Coiled-coil coactivator protein) (Sarcoma antigen NY-SAR-3)	ZN_FING 653..679; /note="UBZ1-type"; /evidence="ECO:0000255|PROSITE-ProRule:PRU01253"
Q9P243	ZFAT_HUMAN	Zinc finger protein ZFAT (Zinc finger gene in AITD susceptibility region) (Zinc finger protein 406)	ZN_FING 12..35; /note="C2H2-type 1"; /evidence="ECO:0000255|PROSITE-ProRule:PRU00042"; ZN_FING 116..141; /note="C2H2-type 2; degenerate"; /evidence="ECO:0000255|PROSITE-ProRule:PRU00042"; ZN_FING 271..293; /note="C2H2-type 3"; /evidence="ECO:0000255|PROSITE-ProRule:PRU00042"; ZN_FING 299..321; /note="C2H2-type 4"; /evidence="ECO:0000255|PROSITE-ProRule:PRU00042"; ZN_FING 326..349; /note="C2H2-typ…
Q9P253	VPS18_HUMAN	Vacuolar protein sorting-associated protein 18 homolog (hVPS18)	ZN_FING 853..947; /note="RING-type"
Q9P2E3	ZNFX1_HUMAN	NFX1-type zinc finger-containing protein 1	ZN_FING 1298..1320; /note="NF-X1-type 1"; ZN_FING 1330..1346; /note="NF-X1-type 2"; ZN_FING 1382..1400; /note="NF-X1-type 3"; ZN_FING 1441..1463; /note="NF-X1-type 4"; ZN_FING 1471..1488; /note="NF-X1-type 5"; ZN_FING 1546..1564; /note="NF-X1-type 6"; ZN_FING 1827..1898; /note="RZ-type"; /evidence="ECO:0000255|PROSITE-ProRule:PRU01325, ECO:0000303|PubMed:34012115"
Q9P2E8	MARH4_HUMAN	E3 ubiquitin-protein ligase MARCHF4 (EC 2.3.2.27) (Membrane-associated RING finger protein 4) (Membrane-associated RING-CH protein IV) (MARCH-IV) (RING finger protein 174) (RING-type E3 ubiquitin transferase MARCHF4)	ZN_FING 155..215; /note="RING-CH-type"; /evidence="ECO:0000255|PROSITE-ProRule:PRU00623"
Q9P2F9	ZN319_HUMAN	Zinc finger protein 319	ZN_FING 76..100; /note="C2H2-type 1"; /evidence="ECO:0000255|PROSITE-ProRule:PRU00042"; ZN_FING 104..126; /note="C2H2-type 2; degenerate"; /evidence="ECO:0000255|PROSITE-ProRule:PRU00042"; ZN_FING 132..154; /note="C2H2-type 3"; /evidence="ECO:0000255|PROSITE-ProRule:PRU00042"; ZN_FING 202..224; /note="C2H2-type 4"; /evidence="ECO:0000255|PROSITE-ProRule:PRU00042"; ZN_FING 230..252; /note="C2H2-ty…
Q9P2G1	AKIB1_HUMAN	Ankyrin repeat and IBR domain-containing protein 1 (EC 2.3.2.31)	ZN_FING 333..383; /note="RING-type 1"; /evidence="ECO:0000255|PROSITE-ProRule:PRU01221"; ZN_FING 401..478; /note="IBR-type"; /evidence="ECO:0000255|PROSITE-ProRule:PRU01221"; ZN_FING 519..548; /note="RING-type 2; atypical"; /evidence="ECO:0000255|PROSITE-ProRule:PRU01221"
Q9P2R3	ANFY1_HUMAN	Rabankyrin-5 (Rank-5) (Ankyrin repeat and FYVE domain-containing protein 1) (Ankyrin repeats hooked to a zinc finger motif)	ZN_FING 1104..1164; /note="FYVE-type"; /evidence="ECO:0000255|PROSITE-ProRule:PRU00091"
Q9P2R6	RERE_HUMAN	Arginine-glutamic acid dipeptide repeats protein (Atrophin-1-like protein) (Atrophin-1-related protein)	ZN_FING 507..532; /note="GATA-type"
Q9P2Y4	ZN219_HUMAN	Zinc finger protein 219	ZN_FING 57..79; /note="C2H2-type 1"; /evidence="ECO:0000255|PROSITE-ProRule:PRU00042"; ZN_FING 85..107; /note="C2H2-type 2"; /evidence="ECO:0000255|PROSITE-ProRule:PRU00042"; ZN_FING 163..186; /note="C2H2-type 3"; /evidence="ECO:0000255|PROSITE-ProRule:PRU00042"; ZN_FING 189..212; /note="C2H2-type 4"; /evidence="ECO:0000255|PROSITE-ProRule:PRU00042"; ZN_FING 274..296; /note="C2H2-type 5"; /eviden…
Q9UBC3	DNM3B_HUMAN	DNA (cytosine-5)-methyltransferase 3B (Dnmt3b) (EC 2.1.1.37) (DNA methyltransferase HsaIIIB) (DNA MTase HsaIIIB) (M.HsaIIIB)	ZN_FING 434..464; /note="GATA-type; atypical"; /evidence="ECO:0000255|PROSITE-ProRule:PRU00865"; ZN_FING 475..531; /note="PHD-type; atypical"; /evidence="ECO:0000255|PROSITE-ProRule:PRU00865"
Q9UBF6	RBX2_HUMAN	RING-box protein 2 (Rbx2) (CKII beta-binding protein 1) (CKBBP1) (RING finger protein 7) (Regulator of cullins 2) (Sensitive to apoptosis gene protein)	ZN_FING 61..103; /note="RING-type"; /evidence="ECO:0000255|PROSITE-ProRule:PRU00175"
Q9UBL3	ASH2L_HUMAN	Set1/Ash2 histone methyltransferase complex subunit ASH2 (ASH2-like protein)	ZN_FING 1..66; /note="PHD-type; atypical"; ZN_FING 117..150; /note="C4-type"
Q9UBN7	HDAC6_HUMAN	Histone deacetylase 6 (HD6) (EC 3.5.1.98) (Tubulin-lysine deacetylase HDAC6) (EC 3.5.1.-)	ZN_FING 1111..1209; /note="UBP-type"; /evidence="ECO:0000255|PROSITE-ProRule:PRU00502"
Q9UBS8	RNF14_HUMAN	E3 ubiquitin-protein ligase RNF14 (EC 2.3.2.31) (Androgen receptor-associated protein 54) (HFB30) (RING finger protein 14)	ZN_FING 220..270; /note="RING-type 1"; /evidence="ECO:0000255|PROSITE-ProRule:PRU01221"; ZN_FING 289..350; /note="IBR-type"; /evidence="ECO:0000255|PROSITE-ProRule:PRU01221"; ZN_FING 404..433; /note="RING-type 2; atypical"; /evidence="ECO:0000255|PROSITE-ProRule:PRU01221"
Q9UBT6	POLK_HUMAN	DNA polymerase kappa (EC 2.7.7.7) (DINB protein) (DINP)	ZN_FING 621..651; /note="UBZ4-type 1"; /evidence="ECO:0000255|PROSITE-ProRule:PRU01256"; ZN_FING 776..806; /note="UBZ4-type 2"; /evidence="ECO:0000255|PROSITE-ProRule:PRU01256"
Q9UBU7	DBF4A_HUMAN	Protein DBF4 homolog A (Activator of S phase kinase) (Chiffon homolog A) (DBF4-type zinc finger-containing protein 1)	ZN_FING 289..337; /note="DBF4-type"; /evidence="ECO:0000255|PROSITE-ProRule:PRU00600"
Q9UBW7	ZMYM2_HUMAN	Zinc finger MYM-type protein 2 (Fused in myeloproliferative disorders protein) (Rearranged in atypical myeloproliferative disorder protein) (Zinc finger protein 198)	ZN_FING 327..363; /note="MYM-type 1"; /evidence="ECO:0000255"; ZN_FING 369..409; /note="MYM-type 2"; /evidence="ECO:0000255"; ZN_FING 421..456; /note="MYM-type 3"; /evidence="ECO:0000255"; ZN_FING 463..502; /note="MYM-type 4"; /evidence="ECO:0000255"; ZN_FING 533..570; /note="MYM-type 5"; /evidence="ECO:0000255"; ZN_FING 636..671; /note="MYM-type 6"; /evidence="ECO:0000255"; ZN_FING 723..758; /no…
Q9UBZ4	APEX2_HUMAN	DNA-(apurinic or apyrimidinic site) endonuclease 2 (EC 3.1.11.2) (AP endonuclease XTH2) (APEX nuclease 2) (APEX nuclease-like 2) (Apurinic-apyrimidinic endonuclease 2) (AP endonuclease 2)	ZN_FING 469..518; /note="GRF-type"; /evidence="ECO:0000255|PROSITE-ProRule:PRU01343"
Q9UC07	ZNF69_HUMAN	Zinc finger protein 69 (hZNF3)	ZN_FING 164..186; /note="C2H2-type 1; degenerate"; /evidence="ECO:0000255|PROSITE-ProRule:PRU00042"; ZN_FING 192..214; /note="C2H2-type 2"; /evidence="ECO:0000255|PROSITE-ProRule:PRU00042"; ZN_FING 220..242; /note="C2H2-type 3"; /evidence="ECO:0000255|PROSITE-ProRule:PRU00042"; ZN_FING 248..270; /note="C2H2-type 4"; /evidence="ECO:0000255|PROSITE-ProRule:PRU00042"; ZN_FING 276..298; /note="C2H2-t…
Q9UDV6	ZN212_HUMAN	Zinc finger protein 212 (Zinc finger protein C2H2-150)	ZN_FING 316..338; /note="C2H2-type 1"; /evidence="ECO:0000255|PROSITE-ProRule:PRU00042"; ZN_FING 369..391; /note="C2H2-type 2"; /evidence="ECO:0000255|PROSITE-ProRule:PRU00042"; ZN_FING 427..449; /note="C2H2-type 3"; /evidence="ECO:0000255|PROSITE-ProRule:PRU00042"; ZN_FING 455..477; /note="C2H2-type 4"; /evidence="ECO:0000255|PROSITE-ProRule:PRU00042"
Q9UDW3	ZMAT5_HUMAN	Zinc finger matrin-type protein 5 (U11/U12 small nuclear ribonucleoprotein 20 kDa protein) (U11/U12 snRNP 20 kDa protein) (U11/U12-20K)	ZN_FING 51..79; /note="C3H1-type"; /evidence="ECO:0000255|PROSITE-ProRule:PRU00723"
Q9UDY6	TRI10_HUMAN	Tripartite motif-containing protein 10 (B30-RING finger protein) (RING finger protein 9)	ZN_FING 16..61; /note="RING-type"; /evidence="ECO:0000255|PROSITE-ProRule:PRU00175"; ZN_FING 94..135; /note="B box-type"; /evidence="ECO:0000255|PROSITE-ProRule:PRU00024"
Q9UEG4	ZN629_HUMAN	Zinc finger protein 629 (Zinc finger protein 65)	ZN_FING 150..172; /note="C2H2-type 1"; /evidence="ECO:0000255|PROSITE-ProRule:PRU00042"; ZN_FING 178..200; /note="C2H2-type 2"; /evidence="ECO:0000255|PROSITE-ProRule:PRU00042"; ZN_FING 206..228; /note="C2H2-type 3"; /evidence="ECO:0000255|PROSITE-ProRule:PRU00042"; ZN_FING 234..256; /note="C2H2-type 4"; /evidence="ECO:0000255|PROSITE-ProRule:PRU00042"; ZN_FING 262..284; /note="C2H2-type 5"; /evi…
Q9UFB7	ZBT47_HUMAN	Zinc finger and BTB domain-containing protein 47 (Zinc finger protein 651)	ZN_FING 436..459; /note="C2H2-type 1"; /evidence="ECO:0000255|PROSITE-ProRule:PRU00042"; ZN_FING 463..485; /note="C2H2-type 2; degenerate"; /evidence="ECO:0000255|PROSITE-ProRule:PRU00042"; ZN_FING 490..513; /note="C2H2-type 3"; /evidence="ECO:0000255|PROSITE-ProRule:PRU00042"; ZN_FING 520..542; /note="C2H2-type 4"; /evidence="ECO:0000255|PROSITE-ProRule:PRU00042"; ZN_FING 548..570; /note="C2H2-t…
Q9UGI0	ZRAN1_HUMAN	Ubiquitin thioesterase ZRANB1 (EC 3.4.19.12) (TRAF-binding domain-containing protein) (hTrabid) (Zinc finger Ran-binding domain-containing protein 1)	ZN_FING 3..33; /note="RanBP2-type 1"; /evidence="ECO:0000255|PROSITE-ProRule:PRU00322"; ZN_FING 84..113; /note="RanBP2-type 2"; /evidence="ECO:0000255|PROSITE-ProRule:PRU00322"; ZN_FING 149..178; /note="RanBP2-type 3"; /evidence="ECO:0000255|PROSITE-ProRule:PRU00322"
Q9UGL1	KDM5B_HUMAN	Lysine-specific demethylase 5B (EC 1.14.11.67) (Cancer/testis antigen 31) (CT31) (Histone demethylase JARID1B) (Jumonji/ARID domain-containing protein 1B) (PLU-1) (Retinoblastoma-binding protein 2 homolog 1) (RBP2-H1) ([histone H3]-trimethyl-L-lysine(4) demethylase 5B)	ZN_FING 309..359; /note="PHD-type 1"; /evidence="ECO:0000269|PubMed:24952722, ECO:0007744|PDB:2MNY"; ZN_FING 692..744; /note="C5HC2"; /evidence="ECO:0000269|PubMed:26741168, ECO:0000269|PubMed:27214403, ECO:0000269|PubMed:28262558"; ZN_FING 1176..1224; /note="PHD-type 2"; /evidence="ECO:0000255|PROSITE-ProRule:PRU00146"; ZN_FING 1484..1538; /note="PHD-type 3"; /evidence="ECO:0007744|PDB:2MA5"
Q9UGR2	Z3H7B_HUMAN	Zinc finger CCCH domain-containing protein 7B (Rotavirus 'X'-associated non-structural protein) (RoXaN)	ZN_FING 484..508; /note="C3H1-type 1"; /evidence="ECO:0000255|PROSITE-ProRule:PRU00723"; ZN_FING 616..638; /note="C3H1-type 2"; /evidence="ECO:0000255|PROSITE-ProRule:PRU00723"; ZN_FING 754..782; /note="C3H1-type 3"; /evidence="ECO:0000255|PROSITE-ProRule:PRU00723"; ZN_FING 842..866; /note="C2H2-type"; /evidence="ECO:0000255|PROSITE-ProRule:PRU00042"; ZN_FING 886..914; /note="C3H1-type 4"; /evide…
Q9UGU0	TCF20_HUMAN	Transcription factor 20 (TCF-20) (Nuclear factor SPBP) (Protein AR1) (Stromelysin-1 PDGF-responsive element-binding protein) (SPRE-binding protein)	ZN_FING 1829..1865; /note="C2HC pre-PHD-type; degenerate"; /evidence="ECO:0000255|PROSITE-ProRule:PRU01146"; ZN_FING 1885..1933; /note="PHD-type"; /evidence="ECO:0000255|PROSITE-ProRule:PRU01146"
Q9UH73	COE1_HUMAN	Transcription factor COE1 (O/E-1) (OE-1) (Early B-cell factor)	ZN_FING 151..170; /note="C5-type"; /evidence="ECO:0000250|UniProtKB:Q07802"
Q9UHC7	MKRN1_HUMAN	E3 ubiquitin-protein ligase makorin-1 (EC 2.3.2.27) (RING finger protein 61) (RING-type E3 ubiquitin transferase makorin-1)	ZN_FING 55..82; /note="C3H1-type 1"; /evidence="ECO:0000255|PROSITE-ProRule:PRU00723"; ZN_FING 84..111; /note="C3H1-type 2"; /evidence="ECO:0000255|PROSITE-ProRule:PRU00723"; ZN_FING 208..235; /note="C3H1-type 3"; /evidence="ECO:0000255|PROSITE-ProRule:PRU00723"; ZN_FING 281..335; /note="RING-type"; /evidence="ECO:0000255|PROSITE-ProRule:PRU00175"; ZN_FING 364..393; /note="C3H1-type 4"; /evidence…
Q9UHF7	TRPS1_HUMAN	Zinc finger transcription factor Trps1 (Tricho-rhino-phalangeal syndrome type I protein) (Zinc finger protein GC79)	ZN_FING 222..247; /note="C2H2-type 1; atypical"; /evidence="ECO:0000255|PROSITE-ProRule:PRU00042"; ZN_FING 333..358; /note="C2H2-type 2; atypical"; /evidence="ECO:0000255|PROSITE-ProRule:PRU00042"; ZN_FING 614..637; /note="C2H2-type 3; atypical"; /evidence="ECO:0000255|PROSITE-ProRule:PRU00042"; ZN_FING 666..689; /note="C2H2-type 4"; /evidence="ECO:0000255|PROSITE-ProRule:PRU00042"; ZN_FING 692..…
Q9UHK0	NUFP1_HUMAN	FMR1-interacting protein NUFIP1 (Nuclear FMR1-interacting protein 1) (Nuclear FMRP-interacting protein 1)	ZN_FING 174..196; /note="C2H2-type"; /evidence="ECO:0000255|PROSITE-ProRule:PRU00042"
Q9UID6	ZN639_HUMAN	Zinc finger protein 639 (Zinc finger protein ANC_2H01) (Zinc finger protein ZASC1)	ZN_FING 204..227; /note="C2H2-type 1"; /evidence="ECO:0000255|PROSITE-ProRule:PRU00042"; ZN_FING 233..255; /note="C2H2-type 2"; /evidence="ECO:0000255|PROSITE-ProRule:PRU00042"; ZN_FING 260..283; /note="C2H2-type 3"; /evidence="ECO:0000255|PROSITE-ProRule:PRU00042"; ZN_FING 289..311; /note="C2H2-type 4"; /evidence="ECO:0000255|PROSITE-ProRule:PRU00042"; ZN_FING 374..397; /note="C2H2-type 5"; /evi…
Q9UIE0	ZN230_HUMAN	Zinc finger protein 230 (Zinc finger protein FDZF2)	ZN_FING 168..190; /note="C2H2-type 1"; /evidence="ECO:0000255|PROSITE-ProRule:PRU00042"; ZN_FING 196..218; /note="C2H2-type 2"; /evidence="ECO:0000255|PROSITE-ProRule:PRU00042"; ZN_FING 224..246; /note="C2H2-type 3"; /evidence="ECO:0000255|PROSITE-ProRule:PRU00042"; ZN_FING 252..274; /note="C2H2-type 4"; /evidence="ECO:0000255|PROSITE-ProRule:PRU00042"; ZN_FING 280..302; /note="C2H2-type 5"; /evi…
Q9UIF8	BAZ2B_HUMAN	Bromodomain adjacent to zinc finger domain protein 2B (hWALp4)	ZN_FING 1931..1981; /note="PHD-type"; /evidence="ECO:0000255|PROSITE-ProRule:PRU00146"
Q9UIF9	BAZ2A_HUMAN	Bromodomain adjacent to zinc finger domain protein 2A (Transcription termination factor I-interacting protein 5) (TTF-I-interacting protein 5) (Tip5) (hWALp3)	ZN_FING 1676..1726; /note="PHD-type"; /evidence="ECO:0000255|PROSITE-ProRule:PRU00146"
Q9UIG0	BAZ1B_HUMAN	Tyrosine-protein kinase BAZ1B (EC 2.7.10.2) (Bromodomain adjacent to zinc finger domain protein 1B) (Williams syndrome transcription factor) (Williams-Beuren syndrome chromosomal region 10 protein) (Williams-Beuren syndrome chromosomal region 9 protein) (hWALp2)	ZN_FING 1184..1234; /note="PHD-type"; /evidence="ECO:0000255|PROSITE-ProRule:PRU00146"
Q9UIH9	KLF15_HUMAN	Krueppel-like factor 15 (Kidney-enriched krueppel-like factor)	ZN_FING 321..345; /note="C2H2-type 1"; /evidence="ECO:0000255|PROSITE-ProRule:PRU00042"; ZN_FING 351..375; /note="C2H2-type 2"; /evidence="ECO:0000255|PROSITE-ProRule:PRU00042"; ZN_FING 381..403; /note="C2H2-type 3"; /evidence="ECO:0000255|PROSITE-ProRule:PRU00042"
Q9UIL8	PHF11_HUMAN	PHD finger protein 11 (BRCA1 C-terminus-associated protein) (Renal carcinoma antigen NY-REN-34)	ZN_FING 42..78; /note="C2HC pre-PHD-type"; /evidence="ECO:0000255|PROSITE-ProRule:PRU01146"; ZN_FING 108..160; /note="PHD-type"; /evidence="ECO:0000255|PROSITE-ProRule:PRU01146"
Q9UIS9	MBD1_HUMAN	Methyl-CpG-binding domain protein 1 (CXXC-type zinc finger protein 3) (Methyl-CpG-binding protein MBD1) (Protein containing methyl-CpG-binding domain 1)	ZN_FING 169..216; /note="CXXC-type 1"; /evidence="ECO:0000255|PROSITE-ProRule:PRU00509, ECO:0000269|PubMed:26354109"; ZN_FING 217..263; /note="CXXC-type 2"; /evidence="ECO:0000255|PROSITE-ProRule:PRU00509"; ZN_FING 330..378; /note="CXXC-type 3"; /evidence="ECO:0000255|PROSITE-ProRule:PRU00509, ECO:0000269|PubMed:29276034"
Q9UJ41	RABX5_HUMAN	Rab5 GDP/GTP exchange factor (RAP1) (Rabaptin-5-associated exchange factor for Rab5) (Rabex-5)	ZN_FING 13..47; /note="A20-type"; /evidence="ECO:0000255|PROSITE-ProRule:PRU00451"
Q9UJ78	ZMYM5_HUMAN	Zinc finger MYM-type protein 5 (Zinc finger protein 198-like 1) (Zinc finger protein 237)	ZN_FING 265..299; /note="MYM-type 1"; ZN_FING 311..351; /note="MYM-type 2"; ZN_FING 358..393; /note="MYM-type 3"; ZN_FING 404..431; /note="MYM-type 4"
[truncated: 644 more rows]

## Sheet: NFkB_ZFs
Uniprot ID	Gene name	abbreviations / other names / notes on function
[truncated: 25 more rows]
